# Supplementary material for: Gut microbiome and serum metabolome alterations in osteosarcoma patients
Source: Front Microbiol. 2025 Jul 17;16:1616603. doi: 10.3389/fmicb.2025.1616603 (PMC12310664; doi:10.3389/fmicb.2025.1616603)
Supplement: Supplementary Data S1 — Detailed values of the gut microbial diversity index and the observed OTUs in 76 HCs and 38 OSs. [file Supplementary_file_2.xlsx]

## Sheet: Data S1. The detailed values of
sample	reads	label	ace	chao	shannon	simpson	coverage	observed_otus
OS_F_01	18142	0.97	372.717	256.129	2.0409	0.223817	0.995921	169
OS_F_02	21126	0.97	395.975	322.276	2.57011	0.200764	0.996403	224
OS_F_03	21280	0.97	263.03	258.037	2.69761	0.157429	0.997509	207
OS_F_04	18592	0.97	361.097	370	3.65964	0.061087	0.996343	303
OS_F_05	18168	0.97	318.321	332.375	3.09466	0.14849	0.996532	251
OS_F_06	22227	0.97	258.87	218.083	2.21435	0.189816	0.997885	128
OS_F_07	14943	0.97	242.931	249.9	3.04911	0.091301	0.996453	181
OS_F_08	25718	0.97	290.399	207.556	1.72395	0.257726	0.997667	142
OS_F_09	21997	0.97	325.025	290.731	2.63108	0.162404	0.997181	218
OS_F_10	18175	0.97	412.475	418.073	3.56607	0.070029	0.995323	331
OS_F_11	27784	0.97	375.41	333.621	2.19757	0.2854	0.997373	243
OS_F_12	17194	0.97	305.285	361.353	3.26931	0.086019	0.99622	239
OS_F_13	22647	0.97	237.782	245.045	2.41226	0.147965	0.997616	180
OS_F_14	19906	0.97	285.642	314.5	2.46403	0.198636	0.996634	214
OS_F_15	36010	0.97	328.383	327.088	2.15361	0.29263	0.998167	264
OS_F_16	21578	0.97	369.995	365.029	3.72224	0.04978	0.996663	292
OS_F_17	35939	0.97	411.689	401.5	3.78067	0.042908	0.99783	330
OS_F_18	21505	0.97	390.119	421.345	3.01127	0.114595	0.99614	304
OS_F_19	13260	0.97	271.859	261.1	3.25651	0.079848	0.995626	206
OS_F_20	24199	0.97	415.008	364.387	3.06874	0.118191	0.996735	265
OS_F_21	34338	0.97	290.531	295	2.36412	0.199294	0.998282	236
OS_F_22	24642	0.97	375.633	432.526	4.05251	0.033023	0.997078	298
OS_F_23	20646	0.97	219.622	218.158	2.68274	0.20123	0.998014	175
OS_F_24	19804	0.97	169.203	168.071	3.19318	0.079704	0.998637	143
OS_F_25	22578	0.97	279.976	258.556	2.73526	0.12178	0.99752	173
OS_F_26	56663	0.97	281.562	201.571	2.28086	0.198627	0.999223	134
OS_F_27	19456	0.97	300.943	290.75	3.17653	0.120147	0.997225	251
OS_F_28	24739	0.97	306.336	350.75	2.28976	0.213551	0.996968	212
OS_F_29	28770	0.97	263.869	269.714	2.57029	0.131076	0.998088	199
OS_F_30	16768	0.97	310.84	298.125	2.79621	0.202671	0.99672	261
OS_F_31	18144	0.97	301.981	292.312	3.13612	0.101111	0.996693	237
OS_F_32	20726	0.97	300.079	277.833	2.31468	0.2636	0.997202	186
OS_F_33	28614	0.97	164.859	197.125	2.35153	0.248756	0.998812	127
OS_F_34	41721	0.97	373.468	381.7	3.46188	0.072677	0.998394	308
OS_F_35	29102	0.97	373.38	359.622	3.07038	0.128828	0.997663	309
OS_F_36	24589	0.97	445.357	443.477	4.11131	0.033723	0.996665	368
OS_F_37	11807	0.97	368.802	382.188	4.11091	0.035321	0.994241	311
OS_F_38	23916	0.97	427.662	369.568	3.31646	0.08212	0.996613	282
HC_F_01	32024	0.97	312.274	259.636	2.60044	0.145023	0.998126	206
HC_F_02	25188	0.97	275.806	275.941	3.09488	0.079971	0.997737	229
HC_F_03	26786	0.97	375.386	375.583	3.77316	0.063527	0.997536	316
HC_F_04	25864	0.97	346.678	361	3.48426	0.068392	0.997526	298
HC_F_05	27043	0.97	378.547	360.167	3.33524	0.093841	0.997375	301
HC_F_06	33375	0.97	341.086	347	3.5613	0.055595	0.997993	280
HC_F_07	23612	0.97	272.058	263.129	3.20538	0.081663	0.99784	222
HC_F_08	28073	0.97	450.911	441.457	4.09201	0.034371	0.996937	362
HC_F_09	29143	0.97	359.083	362.312	3.6135	0.053745	0.997632	289
HC_F_10	22249	0.97	473.259	441.838	4.30809	0.024268	0.996314	393
HC_F_11	25948	0.97	423.968	410.208	3.0671	0.149039	0.996801	346
HC_F_12	23553	0.97	398.319	385.878	3.85897	0.059606	0.99707	338
HC_F_13	22368	0.97	286.64	277	3.03933	0.103257	0.997675	243
HC_F_14	24627	0.97	367.051	322	3.4681	0.07808	0.997401	250
HC_F_15	25251	0.97	450.487	434.654	4.10143	0.034926	0.996634	366
HC_F_16	29059	0.97	260.71	259	3.02094	0.117206	0.998348	212
HC_F_17	30997	0.97	297.844	285.333	2.85995	0.130605	0.998161	241
HC_F_18	22307	0.97	340.574	348.194	3.68475	0.050436	0.997041	279
HC_F_19	28611	0.97	274.798	267.037	3.23211	0.079668	0.998148	216
HC_F_20	31038	0.97	413.31	400.349	3.81829	0.045331	0.99739	325
HC_F_21	26093	0.97	366.311	352.525	3.37253	0.069332	0.997164	285
HC_F_22	36075	0.97	390.233	384.071	3.91827	0.035802	0.99817	333
HC_F_23	30638	0.97	215.572	202.769	2.21578	0.212514	0.998564	130
HC_F_24	26678	0.97	294.318	301	3.05436	0.111815	0.997901	246
HC_F_25	50134	0.97	290.245	298.385	2.42096	0.271477	0.998783	228
HC_F_26	24759	0.97	375.271	349.885	3.33559	0.08548	0.997173	257
HC_F_27	24655	0.97	271.327	264.097	2.98172	0.1084	0.997566	207
HC_F_28	21337	0.97	303.303	305.323	3.4971	0.057194	0.997282	252
HC_F_29	44591	0.97	331.8	344.12	3.87914	0.037178	0.998699	278
HC_F_30	18617	0.97	238.964	231.219	3.04678	0.120188	0.99769	203
HC_F_31	22434	0.97	495.177	476.702	4.17423	0.03915	0.996033	408
HC_F_32	17712	0.97	207.362	194.64	3.06094	0.094147	0.997911	168
HC_F_33	25933	0.97	425.698	414.978	3.67373	0.067244	0.996799	341
HC_F_34	22098	0.97	255.784	260.25	3.22739	0.08492	0.997647	205
HC_F_35	34334	0.97	393.3	391.718	3.73176	0.052035	0.997932	328
HC_F_36	24746	0.97	353.611	339.61	3.00168	0.130584	0.997131	279
HC_F_37	62260	0.97	311.143	311.6	3.65567	0.050018	0.999277	272
HC_F_38	20891	0.97	427.332	404.554	4.31675	0.026073	0.99641	355
HC_F_39	28995	0.97	413.88	407.366	3.87311	0.048153	0.997344	336
HC_F_40	24436	0.97	453.154	456.279	4.36044	0.023818	0.99689	390
HC_F_41	25286	0.97	257.633	261.13	3.03381	0.112057	0.998062	210
HC_F_42	27230	0.97	399.257	358.6	3.47566	0.059197	0.997429	262
HC_F_43	31793	0.97	313.043	302.188	3.471	0.0545	0.998081	245
HC_F_44	32106	0.97	359.083	340.8	3.75373	0.044023	0.998007	296
HC_F_45	27202	0.97	362.055	369.364	2.78671	0.187963	0.997206	283
HC_F_46	25535	0.97	411.547	421.528	3.96631	0.034941	0.99675	327
HC_F_47	17998	0.97	301.182	300.676	3.63373	0.063223	0.996944	257
HC_F_48	21562	0.97	326.231	327.364	3.59324	0.060129	0.997356	279
HC_F_49	18666	0.97	336.648	327.95	3.37096	0.088884	0.996357	271
HC_F_50	26372	0.97	321.177	319.032	3.35986	0.086825	0.997687	260
HC_F_51	20491	0.97	174.045	152.333	2.2059	0.19204	0.998438	111
HC_F_52	22170	0.97	241.529	231.286	3.11403	0.108433	0.998196	209
HC_F_53	20550	0.97	287.078	295.636	3.55298	0.061887	0.997421	233
HC_F_54	24770	0.97	179.914	176.474	3.42117	0.051559	0.99891	158
HC_F_55	26558	0.97	339.65	342.032	3.79401	0.042851	0.997703	283
HC_F_56	48126	0.97	436.421	453.438	3.8322	0.056423	0.9984	362
HC_F_57	22617	0.97	241.823	237.037	3.46305	0.055316	0.99832	211
HC_F_58	55032	0.97	305.161	270.5	2.40711	0.198162	0.999001	188
HC_F_59	23623	0.97	360.925	401.8	4.11135	0.032468	0.997291	301
HC_F_60	21187	0.97	315.366	321.111	3.70562	0.062418	0.99731	262
HC_F_61	22793	0.97	321.548	335.077	3.38063	0.08675	0.997368	267
HC_F_62	33814	0.97	466.94	438.24	3.85237	0.04247	0.997664	315
HC_F_63	19622	0.97	322.108	328.2	3.47912	0.057773	0.996484	250
HC_F_64	25350	0.97	277.107	283.25	3.66675	0.046935	0.998028	222
HC_F_65	22254	0.97	257.455	238.5	3.04596	0.08703	0.997843	168
HC_F_66	61580	0.97	451.073	470.724	3.99666	0.040212	0.998944	399
HC_F_67	18941	0.97	359.97	391.731	3.87344	0.039411	0.99604	285
HC_F_68	21288	0.97	247.103	256.789	3.32111	0.077928	0.997933	207
HC_F_69	27674	0.97	196.063	203.353	2.62759	0.173557	0.998627	162
HC_F_70	19205	0.97	364.969	308.84	3.02859	0.108252	0.996407	215
HC_F_71	24250	0.97	327.57	351.125	3.28791	0.087219	0.997237	259
HC_F_72	25819	0.97	271.572	295.556	3.31698	0.09852	0.997947	219
HC_F_73	56705	0.97	270.874	242.2	3.27643	0.074975	0.999242	182
HC_F_74	19641	0.97	473.685	416.15	3.96576	0.047347	0.995723	329
HC_F_75	27012	0.97	194.997	196.167	3.25968	0.058739	0.998741	165
HC_F_76	19378	0.97	222.425	221.143	3.45266	0.057981	0.997936	184

## Sheet: Data S2. The relative abundance
OS_F_01	OS_F_02	OS_F_03	OS_F_04	OS_F_05	OS_F_06	OS_F_07	OS_F_08	OS_F_09	OS_F_10	OS_F_11	OS_F_12	OS_F_13	OS_F_14	OS_F_15	OS_F_16	OS_F_17	OS_F_18	OS_F_19	OS_F_20	OS_F_21	OS_F_22	OS_F_23	OS_F_24	OS_F_25	OS_F_26	OS_F_27	OS_F_28	OS_F_29	OS_F_30	OS_F_31	OS_F_32	OS_F_33	OS_F_34	OS_F_35	OS_F_36	OS_F_37	OS_F_38	HC_F_01	HC_F_02	HC_F_03	HC_F_04	HC_F_05	HC_F_06	HC_F_07	HC_F_08	HC_F_09	HC_F_10	HC_F_11	HC_F_12
OTU1317 (Muribaculaceae)	0.174254	0	0.0722135	0	0.180534	0	0.0957614	0.11617	0.0737834	0.100471	0	0	0	0	0.0266876	0	0	0	0	0	0.0894819	0	0	0	0	0	0	0.0706436	0	0	0	0	0	0	0	0	0	0	0	0	0	0	0	0	0	0	0	0	0
OTU533 (Lachnospiraceae_unclassified)	0	0	0	0	0	0	0.0554066	0	0	0	0	0.0983021	0.112601	0.123324	0.049151	0	0.0312779	0.118856	0.0661305	0.134942	0.0527256	0.0732797	0	0	0	0	0	0	0	0	0	0	0	0.0142985	0	0	0	0	0	0	0	0	0	0	0	0.0384272	0	0	0
OTU11 (Prevotella)	0	0.0932203	0.0331921	0	0	0.0642655	0.0416667	0.111582	0	0	0	0	0.0346045	0	0.0466102	0	0.0155367	0.0338983	0	0.0536723	0	0	0	0	0.0353107	0	0	0	0	0	0	0	0	0	0	0.0289548	0.117232	0.065678	0	0	0	0	0	0.0233051	0	0	0.0247175	0	0
OTU2 (Prevotella)	0.115273	0.048	0.0130909	0.0221818	0	0	0.0730909	0	0	0.0367273	0.0301818	0	0.016	0	0.0221818	0.048	0.0523636	0.0545455	0	0.0269091	0	0.0134545	0	0	0	0.00727273	0	0	0	0	0	0	0	0.0203636	0.0509091	0	0.126909	0.0487273	0	0	0	0	0	0	0	0	0	0	0
OTU502 (Muribaculaceae)	0.0826792	0.0669806	0.0762254	0.122449	0.0758765	0.103785	0.0338392	0.0863422	0.0453515	0.118786	0.0832025	0	0	0	0	0	0	0	0	0	0	0	0	0.0174429	0.0150009	0.00941915	0.0176173	0.00715158	0.021978	0	0	0	0	0	0	0.00715158	0	0.00872144	0	0	0	0	0	0	0	0	0	0	0
OTU999 (Bacteroides)	0	0	0.152668	0.0146779	0.00453022	0	0.0480203	0	0.0496512	0.0146779	0.0145873	0	0	0	0.00815439	0.0183021	0.00507384	0.0178491	0.0202954	0.00380538	0.0207484	0	0	0	0.0643291	0	0.00525505	0	0	0	0.00516445	0	0.0834466	0.0767419	0.00298994	0.0194799	0.0627888	0	0	0	0.0265471	0.00308055	0	0	0.00471143	0	0.00670472	0	0
OTU1456 ([Eubacterium]_hallii_group)	0	0	0	0	0.0121827	0	0	0	0	0.018529	0	0.0234587	0	0.00322983	0.00260653	0	0	0	0	0	0.00169991	0	0	0	0.00708296	0	0.00923617	0	0	0	0	0.00266319	0.0130893	0	0.00175657	0.0230054	0.0142226	0.00209655	0	0	0.0130893	0	0.00424977	0.0145626	0.0043631	0.00419311	0.00232321	0.00260653	0.00419311
OTU333 (Lachnoclostridium)	0	0	0.0292619	0	0.0374815	0.00263028	0.00383583	0	0.00246589	0	0	0	0	0	0.00175352	0	0.00126034	0	0	0	0	0.00843882	0.00547975	0	0.00263028	0	0.00843882	0	0	0	0	0	0.00202751	0.00120555	0.00180832	0.00602773	0.00476738	0	0	0.0044386	0.00235629	0.0066853	0.00416461	0.00158913	0.0021919	0.00164393	0.022741	0.00427421	0
OTU1696 (Peptostreptococcaceae_unclassified)	0.00280654	0	0	0	0.0134037	0	0	0	0.00730669	0.0108391	0	0.00783896	0.00227427	0	0.00130649	0	0	0.00232266	0	0	0.000919384	0.00803252	0	0.00488725	0.0112262	0.0642601	0	0	0	0.00309687	0	0	0	0	0	0	0	0.00227427	0.0030001	0.00348398	0	0	0.00193555	0.0635827	0.00450015	0.00159683	0.0021291	0.00619375	0.00174199
OTU561 (Prevotella)	0.00233213	0.060394	0	0	0.00205066	0	0	0	0	0	0.0556092	0	0.0013269	0.0039807	0.139727	0.0186972	0.00993164	0.0570165	0	0.132127	0	0	0	0	0	0	0.0250101	0	0.0057499	0.10583	0.00912746	0.0934459	0	0	0.0391234	0.0240852	0.00659429	0	0.0115802	0.0124648	0.0097306	0.00313631	0	0	0	0	0	0	0.030961
OTU155 (Coprococcus)	0	0	0.000740375	0.00310252	0.00412495	0	0.00222113	0.000687491	0	0.0026442	0.00109293	0.00116345	0.000740375	0	0.000987167	0	0.00118107	0.00160415	0.00133973	0	0	0.00359611	0	0.00569384	0	0	0.0037195	0	0.00125159	0.00304964	0	0	0	0.000528839	0.00126921	0.0180334	0.0106826	0.00673389	0.00170991	0.00467141	0.011229	0.0039663	0.00967776	0	0.00453039	0.0126921	0.00216824	0.00324355	0.00211536
OTU203 (Intestinibacter)	0	0.00222738	0.000811404	0.000859134	0.00513889	0.000811404	0.00101823	0.000493206	0.000684125	0.000970503	0.000652305	0.0056321	0.00138416	0.00227511	0.00669806	0	0	0.010071	0	0	0	0.00179782	0.00295924	0.00155917	0.000811404	0.129602	0.0016069	0	0	0.0066026	0.000859134	0.000700035	0	0.00310243	0.000588666	0.0206669	0.0309765	0.000572756	0.001766	0.00736628	0.00488434	0.000731855	0.0075572	0.0222102	0	0.00109778	0.0028956	0.0030547	0.00509116
OTU122 ([Eubacterium]_ventriosum_group)	0.000425988	0.00145152	0.00512764	0.00172762	0.00739169	0	0.000544319	0	0.00178284	0.000449654	0.00260326	0.00726547	0	0	0.0019485	0.00228772	0.00302136	0	0.00120697	0.000662649	0.00771512	0.00331324	0.00227983	0	0.00258749	0.00011833	0.00725758	0	0	0.00361301	0.000820422	0.00695781	0	0	0.00523019	0.00168818	0.000702092	0.000851977	0.000449654	0.000993973	0	0.00460699	0.0346944	0.0179941	0.025654	0.00990818	0.00468587	0	0.000678426
OTU342 (Bacteroides)	0	0.00035354	0.0378418	0.00134214	0.00525072	0	0.148172	0	0	0.000713626	0.000877302	0.00041901	0	0	0.000543404	0.00182662	0.000752909	0.000301163	0.0342279	0.00583995	0.00378418	0	0	0.135229	0.319888	0	0.000674344	0	0	0.00114573	0	0.000346993	0.192856	0.0290819	0.00024224	0.00934261	0.00553879	0.000281522	0	0	0.00127667	0.000268428	0.000464839	0.000556498	0.00420319	0	0.00326697	0.000582686	0
OTU462 (Prevotella)	0.0770644	0	0.000242652	0	0	0.113101	0	0	0.00021294	0	0	0.000282269	0	0.00362988	0	0	0.000138658	0	0	0	0	0	0	0	0.000203036	0	0	0.129958	0.00078243	0	0	0.000227796	0	0	0.000262461	0.135717	0.0435289	0	0.238879	0.157541	0.000178275	0	0	0	0	0.000183227	0	0	0
OTU105 (Monoglobus)	0	0.000187554	0.0101327	0.000250072	0	0	0.00856978	0.000957007	0	0.00107723	0.00100029	0.00765605	0.00181302	0	0.00119265	0.00203424	0.00189959	0	0	0.000428008	0.000120227	0.00297682	0.00138982	0	0.000831971	0	0.00632875	0.000221218	0.000553044	0.00282774	0.00128883	0	0	0.00261133	0.000346254	0.00110609	0.00155333	0.0019621	0	0.000379917	0.0120275	0.00464557	0.0139463	0.0103155	0.00497259	0.00354429	0.0102722	0.00261133	0.00663653
OTU140 (Butyricicoccus)	0.0011721	0.00209583	0.00302393	0.00257949	0.00239648	0.000244006	0.0124181	0.000309364	0.00608707	0.000514154	0.000684087	0.00511104	0.000352937	0.00162525	0.00193897	0.00280606	0.00415681	0.000596942	0.000671015	0	0.000400866	0.00196512	0.00244006	0.00107188	0.00462303	0	0.00672758	0	0.00104574	0.00104138	0.000248363	0.00187361	0.0153985	0.00252284	0.00466225	0.0117515	0.00963386	0.00223526	0.00542477	0.0123005	0.0145706	0.0024967	0.00176904	0.00159911	0.00156861	0.000989094	0.00921992	0.00327229	0.00121131
OTU61 (Erysipelotrichaceae_UCG-003)	0	0.000136022	0	0.00114383	0.00254424	0.00165082	0.00269263	0.000809952	0	0.00123966	0.00148079	0.00121493	0.00379008	0.000142205	0.000383336	0.000973797	0.00200015	0.000132931	0.00269881	0.000256588	0.000139114	0.00267408	0	0	0.00177757	0.00877963	0.00905477	0.000117474	0.00173738	0.0012953	0	0	0.00571913	0	0.000250405	0.00320271	0.0062694	0.000757398	0	0	0.00109745	0.00089342	0.0236834	0	0.0107303	0.00834065	0.0115001	0	0.00200324
OTU68 (Collinsella)	0.000643796	0.000146046	0	0.00141277	0.00126971	0.000292093	0.000426217	0	0.000274209	0.00502519	0	0.000840511	0.000119221	0	7.15329e-05	0	0.000229501	0.000131144	0.000214599	0.00066466	9.53772e-05	0.00354386	0	0	0.00011028	0	0.0015618	0.000348723	0.000613991	0.000691485	0.00617269	0.000157968	0.0112217	0.00137999	0.000816667	0.00324879	0.00429197	0.0014545	0.000763017	0.0019135	0.00962415	0.00246192	0.00195821	0	0.00128461	0.0109028	0.00306101	0.0154302	0.00164228
OTU88 (Clostridiaceae_Clostridium_sensu_stricto)	0.000337713	0.000132271	0	0	0	9.56854e-05	0	0	0	0.000821769	0.000292685	0.0057158	0.000143528	0	0.000650098	0.000236399	0.000393999	0.000759855	0	0	0.00596345	0.0001182	0.0001576	0.000146342	0.000236399	0.0046323	0.0001379	0.00052627	0	0.000174485	0	0	0.000109757	7.59855e-05	0	0.00185461	0.00262291	0	0.00349252	0.00655164	0.00470266	0.000318013	0.0194551	0.00087524	0	0.000112571	0.021048	0.000289871	0.000771112
OTU95 (Blautia)	0.000442401	0.025151	0.00383414	0.00492698	0.00784998	0.000471368	0.00138514	7.63668e-05	0.000113234	0.00601455	0.000605668	0.012482	0.00104017	0.000405534	0.000795268	0.00150627	0.0017696	0.00121924	0.00178014	0.00145624	0.0002133	0.00627788	0.012303	0.0115498	0.00109284	0.00238844	0.0133063	0.000226467	0.00595661	0.00446878	0.0021804	0.0021883	0.000553001	0.00540625	0.00175117	0.00838982	0.0106624	0.00868739	0.00127717	0.00267021	0.0152391	0.00550105	0.011089	0.00416594	0.00629631	0.00710475	0.00958009	0.00476634	0.0013193
OTU69 (Romboutsia)	0.000148077	0.000127653	0	0.00291303	0.00619881	0.000362533	0	0	0.00199393	0.00455975	8.16977e-05	0.0100488	0.000707196	0	0.00178458	0.000127653	6.63794e-05	0.00180246	0	0.000107228	0.00294367	0.0209631	0.000525929	0.000513164	0.00273432	0.0399987	0	9.9569e-05	0	0	0.000827189	0	0.000260411	0.00015063	0	0.00260411	0.00301771	0.0023871	0.00366108	0.00902504	0.00211903	0.00142716	0.00368916	0.0477676	0.00259901	0.00146545	0.00265262	0.00748555	0.00136078
OTU104 (Coprococcus)	0.0031862	0	0.000794755	0.012661	0.00303539	0.000107723	0.00491695	8.13905e-05	0	0.00926416	0.00205391	0.00694213	0.000993443	0.000493131	0.000555371	0	0	0.00304736	0.00104132	0.00602769	0.00293245	0.000766029	0.00308087	0.00036147	0.000497919	0	0.00779434	0.000749272	0.0037703	0.000466799	0.00148179	0	0.00205631	0.000991049	0.00133337	0.0125485	0.0127352	0.0190837	0.00339207	0.00514197	0.0167377	0.0104587	0.00456745	0.000777998	0.0112391	0.00284867	0.0171734	0.00670754	0.00146982
OTU81 ([Eubacterium]_hallii_group)	0.000219567	0.000679286	8.91991e-05	0.00232375	0.00425869	0.000189834	0.00187776	0.000228716	0	0.0105621	0.00135171	0.00478473	0.000308766	0.000478016	0.000649553	0.0010681	0.00196924	0.000333925	0.00088513	0.000301905	0.00113214	0.00248843	0.00231003	0	0.00602895	0	0.00815372	0.000452857	0.00149809	0.00110241	0.0015667	0.000583225	0.0112322	0.000375094	0.000690721	0.0180663	0.0270777	0.00768256	0.00150724	0.000475729	0.0140729	0.00241753	0.00353823	0.0118475	0.00285437	0.00601065	0.00334154	0.00188004	0.00137229
OTU141 (Blautia)	0.00121655	0.000169568	0.005858	0.00812942	0.00587771	0.00169568	0.00216495	0.000447582	0.00277816	0.00846265	0.000128162	0.00952738	0.000619122	0.00050279	0.00127965	0.00437526	0.00416034	0.00119684	0.00103318	0.00208411	0.000246466	0.00402429	0.00400457	0.0101228	0.00210975	0.000759114	0.0139519	0.000632924	0.00545774	0.00381332	0.001116	0.000309561	0.000853757	0.00068616	0.00368121	0.00981919	0.0122129	0.00797957	0.00173117	0.00241734	0.00618333	0.00394739	0.00283337	0.0118481	0.00309955	0.017361	0.027965	0.00238776	0.00180019
OTU44 (Dorea)	0.00447102	0.00105804	0.000206549	0.00760439	0.00165521	0.00112829	0.00370103	0.000404668	0.000133484	0.0040242	0.00233949	0.0116918	0.000178447	0.000623864	0.00110862	0.00119433	0.00188705	0.00108895	0.0011564	0.00063932	0.000996215	0.00505835	0	0.00772664	0.00390477	0.000261348	0.00648312	0.000993404	0.000848679	0.000441201	0.00725874	0.000921744	0.00783904	0.000616838	0.000987784	0.0167839	0.0197346	0.0106029	0.00311229	0.0117129	0.00609391	0.00969658	0.00377128	0.000271184	0.00141634	0.00561618	0.00496702	0.00437969	0.00272308
OTU59 (Blautia)	0.00424298	0.00012413	0.0326047	0.00153344	0.00128643	0.000236975	0.0115905	0.000616887	0.00134787	0.0230869	0.000386181	0.00592061	0	0.000127891	0.00377906	0.000413766	0.000917807	0.000343551	0.000944138	0.00116857	0.000351074	0.002287	0.000126637	0.0128819	5.39149e-05	0	0.00187072	0.000546672	0.00220299	0.00193592	0.000536641	0.00012413	0.00548678	0.011193	0.00259293	0.00461035	0.00474702	0.0204726	0.00259168	0.00566733	0.00956551	0.00482601	0.00776249	0.00851103	0.000951661	0.0159964	0.00640835	0.00400224	0.000287128
OTU45 (Lachnospiraceae_NK4A136_group)	0	0.000202841	0.00113856	0.000162069	0.000671719	0	0	0.000237497	0	0.00168592	0.000406701	0.00315983	0.00164719	0.000705356	0.00021915	0.00100197	0.00083073	0.00195502	0	0.000128432	0.00886893	0.00270726	0	0.000476013	0	0	0.0154669	0.000121297	0.000719626	0.00236783	5.40229e-05	0.000295597	0	0.00447881	0.00351149	4.58685e-05	0	0.000246671	0.000120277	0.00050965	0.010984	0.0127107	0.0563918	0.00682626	0.0157247	0.0332506	0.12489	0.00244938	0.0334422
OTU35 (Bifidobacterium)	4.55487e-05	3.45833e-05	0.0384481	0.00031378	0.000180508	0.00224454	0.0263912	3.03658e-05	7.84449e-05	0.0271394	2.86788e-05	0.00144153	0	0.000247144	0.00021003	3.03658e-05	1.85569e-05	0.000104593	0.000256422	0.000364389	0.000801319	0.000393068	0.00164987	0	0.0101126	0.0191465	0.00209861	9.02538e-05	0.000147611	0	0.00017629	0	0.0533704	0.000958209	8.51929e-05	0.00992624	0.0139176	0.0203231	0.00114209	0.000814815	0.0128371	0.000779388	0.00444437	0.00937122	0.0018869	0.000977609	0.000395599	0.00202945	0.000829998
OTU19 (Bifidobacterium)	6.36368e-05	0	0.0105435	2.66118e-05	0.000130166	0.000821494	0.00406119	0	0.000430416	0.0119435	1.6777e-05	0.000492896	0	0.00012091	4.51243e-05	0.000100662	3.29754e-05	0	0.000216944	0.000285787	0.000261489	0.000293308	0	0	0.040451	2.02481e-05	0.000599343	2.08266e-05	0.000276531	0	0	0	0.0208347	0.000939511	8.38849e-05	0.00945354	0.0111665	0.0288934	0.000277109	9.31412e-05	0.00284052	4.74384e-05	0.00458474	0.0156304	5.20665e-05	0.00288217	0.00583492	0.00217811	0
OTU9 (Blautia)	0.000779344	4.35714e-05	0.00234567	0.000775751	0.00139653	0.000556546	0.00110635	0.000295567	0.00154611	0.00384237	0.000321171	0.00225718	0.000743409	7.54639e-05	0.000335096	0.000579904	0.000723645	0.000757334	0.00079821	0.000620331	0.000380464	0.001083	0.00354006	0.0264177	0.0142824	0.138638	0.00459117	0.000162607	0.00031039	0.000285685	0.00170512	0.000208424	0.0022163	0.00071511	0.00139428	0.00621095	0.00814516	0.00528337	0.000504889	0.000628416	0.0044088	0.00297903	0.00243101	0.00406023	0.00214039	0.00168536	0.000916796	0.00258464	0.000216959
OTU276 (Bifidobacterium)	0.000187603	0.000282158	0.00442977	0.000360137	1.88356e-05	0.000236576	0.00133507	2.82535e-05	0.000198151	0.0588218	0	0.000620446	0	0.000456199	0.000455446	0	8.28768e-06	3.5411e-05	0.000226404	6.89384e-05	8.92809e-05	0.000614042	0	0	0.00901022	0	0.00233562	1.50685e-05	7.79796e-05	0	0	3.8048e-05	0.00510069	0.000173288	0.000142397	0.00185117	0.00191521	0.0797053	0.00294024	0.00187754	0.00527247	0.011431	0.000880755	0.00270141	2.63699e-05	0.000583905	0.000780549	0.00612234	0.000598597
OTU21 (Subdoligranulum)	0.000788777	0.00020846	0.00195557	0.000791046	0.00179185	3.01505e-05	0.0354972	0.00129647	0.0209147	0.00101118	0.00128707	0.00449924	0.0413921	0.00117457	0.0029661	0.000846484	0.000833192	0.0019828	0.00209433	0.000809525	0.00124298	0.00159927	0.00173771	0.000197762	1.4589e-05	0	0.00293725	0.00108834	0.000780348	0.00169232	0.00387548	0.000211054	0	0.00393643	0.00192931	0.00600449	0.00880914	0.00187257	0.00251514	0.00406416	0.0162515	0.00941604	0.00817079	0.0141766	0.0161869	0.00633226	0.029059	0.00237217	0.0158187
OTU17 (Agathobacter)	0.000470005	0.000585618	1.23421e-05	0.00488796	0.089597	6.59922e-05	8.46312e-05	0.000882079	2.56916e-05	0.00191277	0.00320238	0.0167671	0.000541287	0.00131279	0.00155611	0.00127022	0.00121607	0.00975249	0.000401243	0.000408043	0.000705512	0.000546073	0.0126632	0	0.00584484	7.80824e-06	0.00309634	0.00222182	0.0113819	0.00270014	0.0045658	0.00256866	1.05789e-05	0.00832333	0.00881323	0.00232358	0.00478796	0.00441266	0.00287771	0.00287645	0.00505747	0.00438395	0.00768204	0.00443886	0.000921624	0.00435775	0.00511666	0.00463381	0.000731203
OTU14 (Prevotella)	0.0420986	0.0506906	1.22751e-05	1.30116e-05	0.00206357	0.0171597	8.34708e-06	0.000794445	2.93375e-05	1.84127e-05	0.0600561	1.42391e-05	0.0306753	0.0477252	0.0615486	0.00510853	0.00545788	0.0255869	1.87809e-05	0.0318279	9.20634e-06	0.000325045	1.86582e-05	1.26434e-05	1.11704e-05	1.71852e-06	0.0169629	0.0477072	0.0259275	0.0523466	0.0298148	0.0601293	7.97882e-06	2.82328e-06	0.0348371	0.00387071	0.00101564	5.0328e-06	0.0383768	0.0154218	0.00935646	0.0236609	0	2.89693e-05	1.03111e-05	3.80529e-06	4.66454e-06	0.00621391	0.0428226
[truncated: 65 more columns]

## Sheet: Data S3. The different degrees 
ID	OS_F.median	OS_F.mean	OS_F.se	HC_F.median	HC_F.mean	HC_F.se	p-value	z-score	Sig_mark	q-value	fixp	fixps
Firmicutes	0.1905(0.1905,0.1905)	0.398497	0.0360338	0.5291(0.5291,0.5291)	0.632413	0.0207881	1.80653e-07	-5.21822	***	2.03555e-06	<0.0001	***<0.0001
Bacteroidota	0.3019(0.3019,0.3019)	0.513103	0.0412844	0.1354(0.1354,0.1354)	0.261738	0.0200216	3.89472e-07	-5.07403	***	2.07718e-06	<0.0001	***<0.0001
Actinobacteriota	0.0008(0.0008,0.0008)	0.0267202	0.0100074	0.0092(0.0092,0.0092)	0.0674221	0.010611	2.54444e-07	-5.1544	***	2.03555e-06	<0.0001	***<0.0001
Proteobacteria	0.0034(0.0034,0.0034)	0.0580873	0.0250278	0.0036(0.0036,0.0036)	0.0338272	0.00983139	0.770645	-0.291532		0.770645	0.7706	0.7706
Desulfobacterota	0.0002(0.0002,0.0002)	0.00169482	0.000428551	<0.0001(<0.0001,<0.0001)	0.0026698	0.000686065	0.592323	-0.535472		0.631811	0.5923	0.5923
Fusobacteriota	<0.0001(<0.0001,<0.0001)	0.00150908	0.00109511	<0.0001(<0.0001,<0.0001)	0.000231289	8.08679e-05	0.216507	-1.23587		0.433015	0.2165	0.2165
Verrucomicrobiota	<0.0001(<0.0001,<0.0001)	0.000185	6.02541e-05	<0.0001(<0.0001,<0.0001)	0.000735197	0.000259251	0.476448	-0.712027		0.604479	0.4764	0.4764
Cyanobacteria	<0.0001(<0.0001,<0.0001)	4.92105e-06	3.10975e-06	<0.0001(<0.0001,<0.0001)	0.000376211	0.000352104	0.100352	-1.64315		0.229377	0.1004	0.1004
Patescibacteria	<0.0001(<0.0001,<0.0001)	3.80263e-05	1.03764e-05	<0.0001(<0.0001,<0.0001)	0.000227539	5.71274e-05	1.06593e-05	-4.40335	***	4.26372e-05	<0.0001	***<0.0001
Bacteria_unclassified	<0.0001(<0.0001,<0.0001)	0.000140026	2.37675e-05	<0.0001(<0.0001,<0.0001)	0.000140447	2.24524e-05	0.277627	-1.08567		0.493559	0.2776	0.2776
Synergistota	<0.0001(<0.0001,<0.0001)	1.56316e-05	1.09052e-05	<0.0001(<0.0001,<0.0001)	0.000181618	0.000147939	0.0677952	-1.82637		0.180787	0.0678	0.0678
Deinococcota	<0.0001(<0.0001,<0.0001)	0	0	<0.0001(<0.0001,<0.0001)	1.91579e-05	1.91579e-05	0.491139	-0.688499		0.604479	0.4911	0.4911
Chloroflexi	<0.0001(<0.0001,<0.0001)	0	0	<0.0001(<0.0001,<0.0001)	1.00132e-05	1.00132e-05	0.491139	-0.688499		0.604479	0.4911	0.4911
Campilobacterota	<0.0001(<0.0001,<0.0001)	2e-06	1.46655e-06	<0.0001(<0.0001,<0.0001)	6.18421e-06	3.11914e-06	0.591849	-0.536158		0.631811	0.5918	0.5918
Spirochaetota	<0.0001(<0.0001,<0.0001)	0	0	<0.0001(<0.0001,<0.0001)	1.57895e-06	1.57895e-06	0.491139	-0.688499		0.604479	0.4911	0.4911
Bacteria_MBNT15	<0.0001(<0.0001,<0.0001)	2.65789e-06	1.85471e-06	<0.0001(<0.0001,<0.0001)	0	0	0.0459759	-1.99561	*	0.147123	0.046	* 0.046

## Sheet: Data S4. The different degrees 
ID	OS_F.median	OS_F.mean	OS_F.se	HC_F.median	HC_F.mean	HC_F.se	p-value	z-score	Sig_mark	q-value	fixp	fixps
Bacteroides	0.067(0.067,0.067)	0.219051	0.0367795	0.033(0.033,0.033)	0.135011	0.0140578	0.162937	-1.39526		0.436293	0.1629	0.1629
Prevotella	0.0004(0.0004,0.0004)	0.265023	0.0517516	<0.0001(<0.0001,<0.0001)	0.0829102	0.0195225	0.0013276	-3.20994	**	0.0153623	0.0013	** 0.0013
Faecalibacterium	0.0339(0.0339,0.0339)	0.122793	0.0214315	0.0479(0.0479,0.0479)	0.113452	0.00883264	0.523732	-0.637603		0.676052	0.5237	0.5237
Subdoligranulum	0.0054(0.0054,0.0054)	0.0342083	0.00808215	0.0248(0.0248,0.0248)	0.0763452	0.00845133	0.000112281	-3.8624	***	0.00251703	0.0001	***0.0001
Bifidobacterium	0.0002(0.0002,0.0002)	0.0259516	0.00992728	0.0059(0.0059,0.0059)	0.0618016	0.0104708	1.95806e-06	-4.75771	***	0.000105735	<0.0001	***<0.0001
Blautia	0.0038(0.0038,0.0038)	0.0211373	0.00819805	0.0133(0.0133,0.0133)	0.0431397	0.00774135	1.87057e-05	-4.2798	***	0.000721316	<0.0001	***<0.0001
Agathobacter	0.0019(0.0019,0.0019)	0.0219326	0.00938704	0.0098(0.0098,0.0098)	0.0412727	0.00565179	0.000105722	-3.87707	***	0.00251703	0.0001	***0.0001
Lachnospiraceae_unclassified	0.0113(0.0113,0.0113)	0.0222037	0.00312995	0.0125(0.0125,0.0125)	0.0248161	0.00208363	0.406797	-0.829543		0.652168	0.4068	0.4068
Megamonas	<0.0001(<0.0001,<0.0001)	0.0187175	0.00536729	<0.0001(<0.0001,<0.0001)	0.020137	0.00569739	0.0535334	-1.93059		0.2376	0.0535	0.0535
Dialister	<0.0001(<0.0001,<0.0001)	0.00671721	0.00227969	<0.0001(<0.0001,<0.0001)	0.023124	0.00486464	0.0173694	-2.37879	*	0.0974135	0.0174	* 0.0174
Alistipes	0.0002(0.0002,0.0002)	0.0124366	0.00290895	0.0008(0.0008,0.0008)	0.0202463	0.00400325	0.276443	-1.08835		0.572498	0.2764	0.2764
Ruminococcaceae_unclassified	0.0008(0.0008,0.0008)	0.00646247	0.00194116	0.0011(0.0011,0.0011)	0.0228668	0.00473481	0.00885013	-2.61779	**	0.0630486	0.0089	** 0.0089
Escherichia-Shigella	0.0001(0.0001,0.0001)	0.0193663	0.00951836	0.0004(0.0004,0.0004)	0.0163059	0.00612019	0.976019	-0.0300599		1	0.976	0.976
Oscillospiraceae_UCG-002	0.0003(0.0003,0.0003)	0.0148721	0.00431304	0.0007(0.0007,0.0007)	0.0184649	0.00322709	0.440898	-0.770678		0.652168	0.4409	0.4409
[Eubacterium]_coprostanoligenes_group	0.0001(0.0001,0.0001)	0.0125777	0.00595159	0.0004(0.0004,0.0004)	0.0178821	0.00321981	0.0119905	-2.51242	*	0.0761752	0.012	* 0.012
[Ruminococcus]_torques_group	0.0013(0.0013,0.0013)	0.00556666	0.00109019	0.0024(0.0024,0.0024)	0.0150809	0.00323222	0.0210247	-2.30754	*	0.111672	0.021	* 0.021
Enterobacteriaceae_unclassified	<0.0001(<0.0001,<0.0001)	0.0280123	0.0172481	<0.0001(<0.0001,<0.0001)	0.00332411	0.00135953	0.214375	-1.24162		0.480647	0.2144	0.2144
Lachnospiraceae_NK4A136_group	0.0003(0.0003,0.0003)	0.00541382	0.00144377	0.0008(0.0008,0.0008)	0.0136839	0.00360834	0.085999	-1.71689		0.306194	0.086	0.086
Roseburia	0.0002(0.0002,0.0002)	0.0103304	0.0035027	0.001(0.001,0.001)	0.0112229	0.00233653	0.29694	-1.04302		0.572498	0.2969	0.2969
Clostridia_UCG-014	<0.0001(<0.0001,<0.0001)	0.00239911	0.0018594	<0.0001(<0.0001,<0.0001)	0.0138035	0.00503529	0.0205329	-2.31646	*	0.110878	0.0205	* 0.0205
Dorea	0.0011(0.0011,0.0011)	0.00556224	0.00126732	0.0033(0.0033,0.0033)	0.0121121	0.00154392	6.56542e-05	-3.99151	***	0.00193382	<0.0001	***<0.0001
Anaerostipes	0.0002(0.0002,0.0002)	0.00214726	0.000586404	0.0007(0.0007,0.0007)	0.0122901	0.00462886	0.000432366	-3.5195	***	0.0066708	0.0004	***0.0004
Parabacteroides	0.0012(0.0012,0.0012)	0.00637668	0.00125386	0.001(0.001,0.001)	0.00893768	0.0012984	0.396686	-0.847554		0.652168	0.3967	0.3967
Fusicatenibacter	0.0003(0.0003,0.0003)	0.00468397	0.0026568	0.0015(0.0015,0.0015)	0.00884847	0.00125254	2.22628e-05	-4.2409	***	0.000721316	<0.0001	***<0.0001
Lactobacillus	<0.0001(<0.0001,<0.0001)	0.00335224	0.00288286	<0.0001(<0.0001,<0.0001)	0.00937925	0.00425848	0.0532631	-1.93278		0.2376	0.0533	0.0533
Christensenellaceae_R-7_group	<0.0001(<0.0001,<0.0001)	0.00265932	0.000937726	<0.0001(<0.0001,<0.0001)	0.00902436	0.00242445	0.0682827	-1.82314		0.266612	0.0683	0.0683
Lachnoclostridium	0.0011(0.0011,0.0011)	0.00674303	0.0017261	0.0014(0.0014,0.0014)	0.00600864	0.00153022	0.992839	-0.00897472		1	0.9928	0.9928
Coprococcus	0.0003(0.0003,0.0003)	0.00268118	0.000601998	0.0019(0.0019,0.0019)	0.00801312	0.00109924	2.16824e-05	-4.24682	***	0.000721316	<0.0001	***<0.0001
Phascolarctobacterium	0.0011(0.0011,0.0011)	0.00611324	0.00124401	<0.0001(<0.0001,<0.0001)	0.00609975	0.000972937	0.330863	-0.972377		0.585791	0.3309	0.3309
Ruminococcus	<0.0001(<0.0001,<0.0001)	0.00267124	0.00081983	0.0005(0.0005,0.0005)	0.00708484	0.00182363	0.0387111	-2.06725	*	0.186622	0.0387	* 0.0387
Oscillospiraceae_UCG-005	<0.0001(<0.0001,<0.0001)	0.00410258	0.00214463	<0.0001(<0.0001,<0.0001)	0.00588178	0.00142621	0.822838	-0.223896		0.887205	0.8228	0.8228
[Eubacterium]_eligens_group	<0.0001(<0.0001,<0.0001)	0.00729142	0.00212556	<0.0001(<0.0001,<0.0001)	0.00423449	0.0014669	0.115084	-1.57575		0.369179	0.1151	0.1151
Lachnospira	0.0001(0.0001,0.0001)	0.00627139	0.00194297	0.0002(0.0002,0.0002)	0.00449116	0.00135858	0.770571	-0.291629		0.846322	0.7706	0.7706
Catenibacterium	<0.0001(<0.0001,<0.0001)	0.000306868	0.000154051	<0.0001(<0.0001,<0.0001)	0.00597274	0.002899	0.113622	-1.58212		0.368136	0.1136	0.1136
[Eubacterium]_hallii_group	0.0002(0.0002,0.0002)	0.00147787	0.000408029	0.001(0.001,0.001)	0.00524622	0.000700264	7.19989e-06	-4.48769	***	0.000333252	<0.0001	***<0.0001
Streptococcus	0.0002(0.0002,0.0002)	0.00252916	0.000736716	0.0005(0.0005,0.0005)	0.00427562	0.000742176	0.0174382	-2.37734	*	0.0974135	0.0174	* 0.0174
Oscillospiraceae_NK4A214_group	<0.0001(<0.0001,<0.0001)	0.00233474	0.000615993	<0.0001(<0.0001,<0.0001)	0.00432386	0.000812505	0.190078	-1.31035		0.480647	0.1901	0.1901
Megasphaera	<0.0001(<0.0001,<0.0001)	0.00447971	0.00261695	<0.0001(<0.0001,<0.0001)	0.0030442	0.00171218	0.0682988	-1.82303		0.266612	0.0683	0.0683
Romboutsia	<0.0001(<0.0001,<0.0001)	0.00111379	0.000461391	0.0008(0.0008,0.0008)	0.00459689	0.00107424	5.93536e-08	-5.42074	***	6.41018e-06	<0.0001	***<0.0001
Clostridiaceae_Clostridium_sensu_stricto	<0.0001(<0.0001,<0.0001)	0.000666421	0.000457347	0.0002(0.0002,0.0002)	0.00464941	0.00179118	2.34119e-07	-5.16998	***	1.89636e-05	<0.0001	***<0.0001
Parasutterella	<0.0001(<0.0001,<0.0001)	0.00427074	0.00238295	<0.0001(<0.0001,<0.0001)	0.00275607	0.000693819	0.615978	-0.501559		0.75312	0.616	0.616
Pseudomonas	<0.0001(<0.0001,<0.0001)	0	0	<0.0001(<0.0001,<0.0001)	0.00451701	0.00417342	0.00175801	-3.12833	**	0.0189865	0.0018	** 0.0018
Barnesiella	<0.0001(<0.0001,<0.0001)	0.00162961	0.000864415	<0.0001(<0.0001,<0.0001)	0.00369672	0.000964428	0.476873	-0.71134		0.652168	0.4769	0.4769
Collinsella	<0.0001(<0.0001,<0.0001)	0.000423579	0.000125149	0.0007(0.0007,0.0007)	0.00428657	0.000547295	1.18533e-08	-5.70182	***	1.92024e-06	<0.0001	***<0.0001
Erysipelotrichaceae_UCG-003	<0.0001(<0.0001,<0.0001)	0.000577526	0.000124025	0.0002(0.0002,0.0002)	0.00410612	0.000943264	0.000382969	-3.55155	***	0.00640781	0.0004	***0.0004
Muribaculaceae	<0.0001(<0.0001,<0.0001)	0.00262897	0.00136756	<0.0001(<0.0001,<0.0001)	0.00271624	0.000944789	0.178169	-1.34641		0.469323	0.1782	0.1782
Butyricicoccus	0.0004(0.0004,0.0004)	0.00102058	0.000170513	0.0012(0.0012,0.0012)	0.0034162	0.000400013	3.67076e-07	-5.08528	***	2.37865e-05	<0.0001	***<0.0001
Ruminococcaceae_Incertae_Sedis	0.0002(0.0002,0.0002)	0.00139153	0.000438441	0.0006(0.0006,0.0006)	0.00322621	0.000635769	0.000116529	-3.85332	***	0.00251703	0.0001	***0.0001
Monoglobus	<0.0001(<0.0001,<0.0001)	0.000450263	0.000118198	0.0006(0.0006,0.0006)	0.00309078	0.000458626	4.02723e-09	-5.88307	***	1.30482e-06	<0.0001	***<0.0001
Sutterella	0.0005(0.0005,0.0005)	0.00353924	0.000840067	<0.0001(<0.0001,<0.0001)	0.00140361	0.000274432	0.00155802	-3.16365	**	0.0174069	0.0016	** 0.0016
Oscillospiraceae_UCG-003	<0.0001(<0.0001,<0.0001)	0.00167708	0.000337334	0.0002(0.0002,0.0002)	0.00230876	0.000464951	0.751993	-0.316013		0.843065	0.752	0.752
[Ruminococcus]_gnavus_group	<0.0001(<0.0001,<0.0001)	0.00208168	0.00106268	<0.0001(<0.0001,<0.0001)	0.00206843	0.000919568	0.978276	-0.0272308		1	0.9783	0.9783
Haemophilus	<0.0001(<0.0001,<0.0001)	0.000560421	0.000202541	<0.0001(<0.0001,<0.0001)	0.0024748	0.000864694	0.233632	-1.19106		0.504645	0.2336	0.2336
Ulvibacter	<0.0001(<0.0001,<0.0001)	0	0	<0.0001(<0.0001,<0.0001)	0.00263779	0.00246139	0.0397437	-2.0564	*	0.186622	0.0397	* 0.0397
Oscillibacter	0.0002(0.0002,0.0002)	0.00214942	0.000553297	<0.0001(<0.0001,<0.0001)	0.00137384	0.000279898	0.0977302	-1.65596		0.340479	0.0977	0.0977
Alloprevotella	<0.0001(<0.0001,<0.0001)	0.00240429	0.00106125	<0.0001(<0.0001,<0.0001)	0.00113708	0.000476183	0.000599895	-3.43166	***	0.00777464	0.0006	***0.0006
Lachnospiraceae_CAG-56	<0.0001(<0.0001,<0.0001)	0.000569079	0.000250746	0.0001(0.0001,0.0001)	0.00203626	0.000544784	0.000555868	-3.45228	***	0.00777464	0.0006	***0.0006
[Eubacterium]_ventriosum_group	<0.0001(<0.0001,<0.0001)	0.000356053	8.07748e-05	0.0002(0.0002,0.0002)	0.00203611	0.000353885	8.0822e-05	-3.94195	***	0.00218219	<0.0001	***<0.0001
[Eubacterium]_ruminantium_group	<0.0001(<0.0001,<0.0001)	0.00229397	0.00116411	<0.0001(<0.0001,<0.0001)	0.00103763	0.000296637	0.759768	-0.305785		0.845927	0.7598	0.7598
Desulfovibrio	<0.0001(<0.0001,<0.0001)	0.000871342	0.000364546	<0.0001(<0.0001,<0.0001)	0.00171999	0.000655699	0.651746	-0.451338		0.7735	0.6517	0.6517
Lachnospiraceae_NC2004_group	0.0003(0.0003,0.0003)	0.00135108	0.000273418	0.0003(0.0003,0.0003)	0.00138459	0.000236064	0.765842	-0.297818		0.846322	0.7658	0.7658
Veillonella	<0.0001(<0.0001,<0.0001)	0.000523763	0.000145991	<0.0001(<0.0001,<0.0001)	0.00171043	0.000418491	0.414932	-0.815245		0.652168	0.4149	0.4149
Ruminococcaceae_UBA1819	<0.0001(<0.0001,<0.0001)	0.000590474	0.000175652	<0.0001(<0.0001,<0.0001)	0.00150713	0.000394817	0.349827	-0.934924		0.609377	0.3498	0.3498
Holdemanella	<0.0001(<0.0001,<0.0001)	0.000103658	3.98464e-05	<0.0001(<0.0001,<0.0001)	0.00162926	0.0003894	0.0100407	-2.57442	*	0.0663917	0.01	* 0.01
Ruminococcaceae_uncultured	<0.0001(<0.0001,<0.0001)	0.000507632	0.000104596	<0.0001(<0.0001,<0.0001)	0.00129111	0.00023345	0.259428	-1.12774		0.552991	0.2594	0.2594
Odoribacter	<0.0001(<0.0001,<0.0001)	0.000677237	0.000165893	<0.0001(<0.0001,<0.0001)	0.00114799	0.000211381	0.48114	-0.70447		0.652168	0.4811	0.4811
Enterobacter	<0.0001(<0.0001,<0.0001)	0.00204924	0.00131413	<0.0001(<0.0001,<0.0001)	0.000288974	0.00011562	0.422263	-0.802502		0.652168	0.4223	0.4223
Paraprevotella	<0.0001(<0.0001,<0.0001)	0.000811	0.000334566	<0.0001(<0.0001,<0.0001)	0.000880132	0.000211616	0.899309	-0.126535		0.943985	0.8993	0.8993
Butyricimonas	<0.0001(<0.0001,<0.0001)	0.000833763	0.0002046	<0.0001(<0.0001,<0.0001)	0.000847579	0.000202399	0.770211	-0.2921		0.846322	0.7702	0.7702
Clostridia_unclassified	<0.0001(<0.0001,<0.0001)	0.000472632	0.000110019	0.0002(0.0002,0.0002)	0.00102717	0.000159707	0.0152657	-2.42601	*	0.089929	0.0153	* 0.0153
Oscillospirales_UCG-010	<0.0001(<0.0001,<0.0001)	0.000261526	9.14873e-05	<0.0001(<0.0001,<0.0001)	0.00113222	0.000326417	0.400398	-0.84091		0.652168	0.4004	0.4004
Bilophila	0.0001(0.0001,0.0001)	0.000736632	0.000132499	<0.0001(<0.0001,<0.0001)	0.000885974	0.000154151	0.690892	-0.397645		0.811047	0.6909	0.6909
Flavonifractor	<0.0001(<0.0001,<0.0001)	0.000809395	0.000156107	<0.0001(<0.0001,<0.0001)	0.000778224	0.000142518	0.302042	-1.03206		0.572498	0.302	0.302
Lachnospiraceae_UCG-010	<0.0001(<0.0001,<0.0001)	0.000618421	0.000161326	<0.0001(<0.0001,<0.0001)	0.000858579	0.000144573	0.183414	-1.33032		0.479244	0.1834	0.1834
[Eubacterium]_siraeum_group	<0.0001(<0.0001,<0.0001)	8.10526e-05	4.23154e-05	<0.0001(<0.0001,<0.0001)	0.00110957	0.000592807	0.573473	-0.562943		0.720876	0.5735	0.5735
Fusobacterium	<0.0001(<0.0001,<0.0001)	0.00148942	0.00109568	<0.0001(<0.0001,<0.0001)	0.000221605	8.05493e-05	0.592791	-0.534797		0.735753	0.5928	0.5928
Roseovarius	<0.0001(<0.0001,<0.0001)	0	0	<0.0001(<0.0001,<0.0001)	0.000960289	0.00092594	0.109399	-1.6009		0.358501	0.1094	0.1094
Colidextribacter	0.0001(0.0001,0.0001)	0.000861974	0.000224061	<0.0001(<0.0001,<0.0001)	0.000490908	0.000110217	0.0234959	-2.26527	*	0.122785	0.0235	* 0.0235
Hungatella	<0.0001(<0.0001,<0.0001)	0.000744579	0.00041954	<0.0001(<0.0001,<0.0001)	0.000483316	0.00026474	0.597268	-0.528333		0.735798	0.5973	0.5973
Tyzzerella	<0.0001(<0.0001,<0.0001)	0.00019	9.12717e-05	<0.0001(<0.0001,<0.0001)	0.000737303	0.000232815	0.14059	-1.4736		0.433821	0.1406	0.1406
Intestinibacter	<0.0001(<0.0001,<0.0001)	0.0004005	0.000218138	0.0001(0.0001,0.0001)	0.000626776	0.000113514	0.000221362	-3.6933	***	0.0042189	0.0002	***0.0002
Negativibacillus	<0.0001(<0.0001,<0.0001)	0.000378184	0.000146499	<0.0001(<0.0001,<0.0001)	0.000633316	0.000312109	0.792427	-0.263161		0.861564	0.7924	0.7924
Oscillospiraceae_uncultured	<0.0001(<0.0001,<0.0001)	0.000386921	0.000109345	<0.0001(<0.0001,<0.0001)	0.000595474	0.000112881	0.665708	-0.432046		0.787188	0.6657	0.6657
Akkermansia	<0.0001(<0.0001,<0.0001)	7.75e-05	3.30386e-05	<0.0001(<0.0001,<0.0001)	0.000732684	0.000259225	0.930277	-0.0874969		0.972289	0.9303	0.9303
Oscillospiraceae_unclassified	<0.0001(<0.0001,<0.0001)	0.000326342	6.32469e-05	<0.0001(<0.0001,<0.0001)	0.000596487	0.000123404	0.956677	-0.0543234		0.996667	0.9567	0.9567
Ruminococcaceae_CAG-352	<0.0001(<0.0001,<0.0001)	5.88158e-05	5.62494e-05	<0.0001(<0.0001,<0.0001)	0.000650803	0.00028934	0.0480607	-1.97683	*	0.219319	0.0481	* 0.0481
Anaerovoracaceae_Family_XIII_AD3011_group	<0.0001(<0.0001,<0.0001)	0.000396553	0.000131516	<0.0001(<0.0001,<0.0001)	0.000481737	7.21769e-05	0.269785	-1.10356		0.567601	0.2698	0.2698
Allisonella	<0.0001(<0.0001,<0.0001)	0.000598816	0.000281806	<0.0001(<0.0001,<0.0001)	0.000368816	0.000169145	0.0105234	-2.55814	*	0.0681916	0.0105	* 0.0105
Tissierella	<0.0001(<0.0001,<0.0001)	0	0	<0.0001(<0.0001,<0.0001)	0.000623053	0.000607015	0.220665	-1.22476		0.480647	0.2207	0.2207
Lachnospiraceae_UCG-001	<0.0001(<0.0001,<0.0001)	0.000194	4.86364e-05	<0.0001(<0.0001,<0.0001)	0.000465276	0.000153627	0.518467	-0.64571		0.671933	0.5185	0.5185
Eisenbergiella	<0.0001(<0.0001,<0.0001)	0.000172632	6.78087e-05	<0.0001(<0.0001,<0.0001)	0.000473803	0.000147265	0.868825	-0.165152		0.918201	0.8688	0.8688
Lachnospiraceae_ND3007_group	<0.0001(<0.0001,<0.0001)	0.000230895	7.46066e-05	<0.0001(<0.0001,<0.0001)	0.000424961	7.81988e-05	0.109542	-1.60026		0.358501	0.1095	0.1095
Coprobacter	<0.0001(<0.0001,<0.0001)	0.000408316	0.000202423	<0.0001(<0.0001,<0.0001)	0.000328961	0.000138327	0.847751	-0.191988		0.903524	0.8478	0.8478
Pontibaca	<0.0001(<0.0001,<0.0001)	0	0	<0.0001(<0.0001,<0.0001)	0.000524474	0.000497355	0.220665	-1.22476		0.480647	0.2207	0.2207
Oscillospirales_unclassified	<0.0001(<0.0001,<0.0001)	0.000285421	0.000151125	<0.0001(<0.0001,<0.0001)	0.000342461	7.31576e-05	0.0162129	-2.40409	*	0.0938033	0.0162	* 0.0162
Lachnospiraceae_FCS020_group	<0.0001(<0.0001,<0.0001)	0.000155395	4.00419e-05	<0.0001(<0.0001,<0.0001)	0.000395145	5.15531e-05	0.000727375	-3.37905	***	0.00906422	0.0007	***0.0007
Turicibacter	<0.0001(<0.0001,<0.0001)	0.000198684	8.80047e-05	<0.0001(<0.0001,<0.0001)	0.000275342	5.31617e-05	0.00118975	-3.24133	**	0.014277	0.0012	** 0.0012
Chloroplast	<0.0001(<0.0001,<0.0001)	3.86842e-06	2.96355e-06	<0.0001(<0.0001,<0.0001)	0.000365487	0.000352126	0.0837576	-1.72929		0.301527	0.0838	0.0838
Clostridia_vadinBB60_group	<0.0001(<0.0001,<0.0001)	9.51053e-05	5.77574e-05	<0.0001(<0.0001,<0.0001)	0.000285697	0.000182675	0.635904	-0.473433		0.763085	0.6359	0.6359
Proteiniphilum	<0.0001(<0.0001,<0.0001)	0	0	<0.0001(<0.0001,<0.0001)	0.000325039	0.000292837	0.220665	-1.22476		0.480647	0.2207	0.2207
Atopostipes	<0.0001(<0.0001,<0.0001)	0	0	<0.0001(<0.0001,<0.0001)	0.000323303	0.000313172	0.220665	-1.22476		0.480647	0.2207	0.2207
Sellimonas	<0.0001(<0.0001,<0.0001)	0.000134447	7.48241e-05	<0.0001(<0.0001,<0.0001)	0.000253737	0.000124004	0.514573	-0.651734		0.669565	0.5146	0.5146
Fournierella	<0.0001(<0.0001,<0.0001)	1.06842e-05	5.18891e-06	<0.0001(<0.0001,<0.0001)	0.000297211	0.000131186	0.0289518	-2.18414	*	0.144313	0.029	* 0.029
Enterococcus	<0.0001(<0.0001,<0.0001)	4.89737e-05	2.03099e-05	<0.0001(<0.0001,<0.0001)	0.000270342	9.68927e-05	0.367544	-0.901083		0.630076	0.3675	0.3675
Erysipelatoclostridium	<0.0001(<0.0001,<0.0001)	4.47895e-05	1.50555e-05	<0.0001(<0.0001,<0.0001)	0.000268947	0.000124327	0.756105	-0.310599		0.844752	0.7561	0.7561
Peptostreptococcaceae_unclassified	<0.0001(<0.0001,<0.0001)	7.76579e-05	3.5951e-05	<0.0001(<0.0001,<0.0001)	0.000235526	5.25248e-05	0.000578767	-3.44137	***	0.00777464	0.0006	***0.0006
Paenalcaligenes	<0.0001(<0.0001,<0.0001)	0	0	<0.0001(<0.0001,<0.0001)	0.000261789	0.000247771	0.154546	-1.42365		0.436293	0.1545	0.1545
Bacilli_RF39	<0.0001(<0.0001,<0.0001)	2.61053e-05	2.45598e-05	<0.0001(<0.0001,<0.0001)	0.000240303	7.9993e-05	0.00397484	-2.88015	**	0.0378779	0.004	** 0.004
Anaerotruncus	<0.0001(<0.0001,<0.0001)	0.000139789	4.71413e-05	<0.0001(<0.0001,<0.0001)	0.000182868	5.00252e-05	0.72544	-0.351197		0.83772	0.7254	0.7254
Senegalimassilia	<0.0001(<0.0001,<0.0001)	6.83684e-05	2.9083e-05	<0.0001(<0.0001,<0.0001)	0.000211645	4.869e-05	0.33878	-0.956579		0.594924	0.3388	0.3388
Anaerovoracaceae_Family_XIII_UCG-001	<0.0001(<0.0001,<0.0001)	8.29211e-05	2.51225e-05	<0.0001(<0.0001,<0.0001)	0.000198803	4.10212e-05	0.221038	-1.22377		0.480647	0.221	0.221
Rhodobacteraceae_unclassified	<0.0001(<0.0001,<0.0001)	0	0	<0.0001(<0.0001,<0.0001)	0.000239211	0.00023812	0.321588	-0.991199		0.572498	0.3216	0.3216
Weissella	<0.0001(<0.0001,<0.0001)	3.93158e-05	1.79349e-05	<0.0001(<0.0001,<0.0001)	0.000205921	0.000124868	0.963002	-0.0463864		0.997996	0.963	0.963
Bacteroidales_unclassified	<0.0001(<0.0001,<0.0001)	0.000234763	7.0195e-05	<0.0001(<0.0001,<0.0001)	0.000107592	3.25645e-05	0.00907167	-2.60934	**	0.0630486	0.0091	** 0.0091
Bacteria_unclassified	<0.0001(<0.0001,<0.0001)	0.000140026	2.37675e-05	<0.0001(<0.0001,<0.0001)	0.000140447	2.24524e-05	0.277627	-1.08567		0.572498	0.2776	0.2776
Prevotellaceae_NK3B31_group	<0.0001(<0.0001,<0.0001)	0.000121211	0.000121211	<0.0001(<0.0001,<0.0001)	0.000134908	0.000134429	1	0		1	1	1
[Eubacterium]_oxidoreducens_group	<0.0001(<0.0001,<0.0001)	0.000149632	4.91711e-05	<0.0001(<0.0001,<0.0001)	0.000120342	2.73653e-05	0.900282	-0.125305		0.943985	0.9003	0.9003
Saccharimonadaceae_TM7x	<0.0001(<0.0001,<0.0001)	2.33947e-05	7.388e-06	<0.0001(<0.0001,<0.0001)	0.000180526	5.23384e-05	0.000187383	-3.73545	***	0.00379451	0.0002	***0.0002
Prevotellaceae_uncultured	<0.0001(<0.0001,<0.0001)	0.000191	0.000123422	<0.0001(<0.0001,<0.0001)	8.58289e-05	5.08041e-05	0.568262	-0.570614		0.719206	0.5683	0.5683
Howardella	<0.0001(<0.0001,<0.0001)	3.87895e-05	1.88001e-05	<0.0001(<0.0001,<0.0001)	0.000153961	6.14509e-05	0.870023	-0.163629		0.918201	0.87	0.87
Pyramidobacter	<0.0001(<0.0001,<0.0001)	1.56316e-05	1.09052e-05	<0.0001(<0.0001,<0.0001)	0.000165237	0.000147835	0.171662	-1.36688		0.455889	0.1717	0.1717
Bacillaceae_uncultured	<0.0001(<0.0001,<0.0001)	0	0	<0.0001(<0.0001,<0.0001)	0.000170145	0.000166204	0.154546	-1.42365		0.436293	0.1545	0.1545
Ruminococcaceae_DTU089	<0.0001(<0.0001,<0.0001)	0.000105447	3.93495e-05	<0.0001(<0.0001,<0.0001)	0.00010575	2.15259e-05	0.440187	-0.771878		0.652168	0.4402	0.4402
Coriobacteriales_Incertae_Sedis_uncultured	<0.0001(<0.0001,<0.0001)	7.53684e-05	2.40345e-05	<0.0001(<0.0001,<0.0001)	0.000119855	2.96668e-05	0.315754	-1.00322		0.572498	0.3158	0.3158
Pseudactinotalea	<0.0001(<0.0001,<0.0001)	0	0	<0.0001(<0.0001,<0.0001)	0.000152105	0.000152105	0.491139	-0.688499		0.652168	0.4911	0.4911
[Clostridium]_innocuum_group	<0.0001(<0.0001,<0.0001)	6.43947e-05	1.95629e-05	<0.0001(<0.0001,<0.0001)	0.000117763	3.97648e-05	0.864743	-0.17034		0.918201	0.8647	0.8647
[Eubacterium]_xylanophilum_group	<0.0001(<0.0001,<0.0001)	8.56316e-05	5.7465e-05	<0.0001(<0.0001,<0.0001)	0.000105632	3.03049e-05	0.0581401	-1.89464		0.244641	0.0581	0.0581
Flavobacteriaceae_unclassified	<0.0001(<0.0001,<0.0001)	0	0	<0.0001(<0.0001,<0.0001)	0.000148066	0.000130672	0.154546	-1.42365		0.436293	0.1545	0.1545
Butyricicoccaceae_UCG-009	<0.0001(<0.0001,<0.0001)	8.60526e-05	3.47747e-05	<0.0001(<0.0001,<0.0001)	0.000104776	3.24918e-05	0.677756	-0.415527		0.79852	0.6778	0.6778
Adlercreutzia	<0.0001(<0.0001,<0.0001)	2.36316e-05	1.16104e-05	<0.0001(<0.0001,<0.0001)	0.000135434	3.58139e-05	0.00655557	-2.71862	**	0.0557672	0.0066	** 0.0066
Firmicutes_unclassified	<0.0001(<0.0001,<0.0001)	6.90526e-05	2.742e-05	<0.0001(<0.0001,<0.0001)	0.000111816	2.77395e-05	0.245901	-1.16036		0.527629	0.2459	0.2459
Lachnospiraceae_GCA-900066575	<0.0001(<0.0001,<0.0001)	7.05526e-05	2.16908e-05	<0.0001(<0.0001,<0.0001)	0.000108987	1.81789e-05	0.0620192	-1.86616		0.254357	0.062	0.062
Actinomyces	<0.0001(<0.0001,<0.0001)	7.73947e-05	1.25291e-05	<0.0001(<0.0001,<0.0001)	0.000102618	1.94434e-05	0.824224	-0.222116		0.887205	0.8242	0.8242
Moryella	<0.0001(<0.0001,<0.0001)	7.49737e-05	2.38053e-05	<0.0001(<0.0001,<0.0001)	0.00010375	1.6342e-05	0.106664	-1.61337		0.358501	0.1067	0.1067
Clostridiaceae_unclassified	<0.0001(<0.0001,<0.0001)	0.000120342	7.00505e-05	<0.0001(<0.0001,<0.0001)	6.55263e-05	2.31994e-05	0.201166	-1.27824		0.480647	0.2012	0.2012
Eggerthella	<0.0001(<0.0001,<0.0001)	2.60789e-05	1.08286e-05	<0.0001(<0.0001,<0.0001)	0.000100829	2.7829e-05	0.00720477	-2.68723	**	0.0557672	0.0072	** 0.0072
Oceanisphaera	<0.0001(<0.0001,<0.0001)	0	0	<0.0001(<0.0001,<0.0001)	0.000108171	9.40669e-05	0.109399	-1.6009		0.358501	0.1094	0.1094
Oxalobacteraceae_unclassified	<0.0001(<0.0001,<0.0001)	1.66579e-05	8.05593e-06	<0.0001(<0.0001,<0.0001)	9.91842e-05	3.66206e-05	0.339694	-0.954769		0.594924	0.3397	0.3397
Holdemania	<0.0001(<0.0001,<0.0001)	4.82105e-05	2.74637e-05	<0.0001(<0.0001,<0.0001)	7.93816e-05	1.68711e-05	0.0545261	-1.92263		0.238736	0.0545	0.0545
Pusillimonas	<0.0001(<0.0001,<0.0001)	0	0	<0.0001(<0.0001,<0.0001)	9.95263e-05	9.4832e-05	0.321588	-0.991199		0.572498	0.3216	0.3216
Halomonas	<0.0001(<0.0001,<0.0001)	0	0	<0.0001(<0.0001,<0.0001)	9.43816e-05	8.35066e-05	0.00512212	-2.79925	**	0.0460991	0.0051	** 0.0051
Lachnospiraceae_UCG-004	<0.0001(<0.0001,<0.0001)	0.000103921	3.48755e-05	<0.0001(<0.0001,<0.0001)	4.23553e-05	7.86638e-06	0.0074012	-2.67823	**	0.0557672	0.0074	** 0.0074
Rhodospirillales_uncultured	<0.0001(<0.0001,<0.0001)	1.98158e-05	1.98158e-05	<0.0001(<0.0001,<0.0001)	8.3e-05	7.58833e-05	0.734298	-0.339414		0.83772	0.7343	0.7343
Fenollaria	<0.0001(<0.0001,<0.0001)	3.93158e-05	1.58612e-05	<0.0001(<0.0001,<0.0001)	6.97632e-05	5.20214e-05	0.364365	-0.907079		0.627948	0.3644	0.3644
Phocea	<0.0001(<0.0001,<0.0001)	2.41316e-05	9.25889e-06	<0.0001(<0.0001,<0.0001)	7.66447e-05	1.68054e-05	0.0288367	-2.18571	*	0.144313	0.0288	* 0.0288
Libanicoccus	<0.0001(<0.0001,<0.0001)	0	0	<0.0001(<0.0001,<0.0001)	8.81579e-05	8.05857e-05	0.220665	-1.22476		0.480647	0.2207	0.2207
Erysipelothrix	<0.0001(<0.0001,<0.0001)	0	0	<0.0001(<0.0001,<0.0001)	8.50132e-05	8.00777e-05	0.321588	-0.991199		0.572498	0.3216	0.3216
Arenibacter	<0.0001(<0.0001,<0.0001)	0	0	<0.0001(<0.0001,<0.0001)	7.91184e-05	7.34245e-05	0.220665	-1.22476		0.480647	0.2207	0.2207
Granulicatella	<0.0001(<0.0001,<0.0001)	2.19737e-05	8.91277e-06	<0.0001(<0.0001,<0.0001)	6.56842e-05	1.71879e-05	0.0182658	-2.36019	*	0.100307	0.0183	* 0.0183
Clostridiaceae	<0.0001(<0.0001,<0.0001)	0	0	<0.0001(<0.0001,<0.0001)	7.62763e-05	7.39917e-05	0.321588	-0.991199		0.572498	0.3216	0.3216
Selenomonadaceae_uncultured	<0.0001(<0.0001,<0.0001)	0.000152421	0.000152421	<0.0001(<0.0001,<0.0001)	0	0	0.162833	-1.39561		0.436293	0.1628	0.1628
Gemella	<0.0001(<0.0001,<0.0001)	1.81053e-05	7.86884e-06	<0.0001(<0.0001,<0.0001)	6.69342e-05	1.44489e-05	0.00252436	-3.02041	**	0.0255592	0.0025	** 0.0025
Peptostreptococcales-Tissierellales_unclassified	<0.0001(<0.0001,<0.0001)	0	0	<0.0001(<0.0001,<0.0001)	7.50526e-05	7.27111e-05	0.220665	-1.22476		0.480647	0.2207	0.2207
Rikenellaceae_RC9_gut_group	<0.0001(<0.0001,<0.0001)	0.000134526	0.000117905	<0.0001(<0.0001,<0.0001)	6.64474e-06	3.11216e-06	0.408292	-0.826902		0.652168	0.4083	0.4083
Comamonas	<0.0001(<0.0001,<0.0001)	0.000143921	0.000143921	<0.0001(<0.0001,<0.0001)	1.72368e-06	9.86327e-07	0.748545	-0.320558		0.843024	0.7485	0.7485
Solobacterium	<0.0001(<0.0001,<0.0001)	5.26316e-06	2.26975e-06	<0.0001(<0.0001,<0.0001)	7.1e-05	3.12417e-05	0.000598513	-3.43229	***	0.00777464	0.0006	***0.0006
Olsenella	<0.0001(<0.0001,<0.0001)	3.06316e-05	2.82738e-05	<0.0001(<0.0001,<0.0001)	5.80395e-05	2.37544e-05	0.185589	-1.32374		0.480647	0.1856	0.1856
Desulfovibrionaceae_uncultured	<0.0001(<0.0001,<0.0001)	6.72368e-05	3.69281e-05	<0.0001(<0.0001,<0.0001)	3.91184e-05	2.0961e-05	0.58846	-0.541069		0.735753	0.5885	0.5885
Rhodococcus	<0.0001(<0.0001,<0.0001)	4.57895e-06	2.78194e-06	<0.0001(<0.0001,<0.0001)	7.025e-05	3.4758e-05	0.351741	-0.931217		0.609434	0.3517	0.3517
Carnobacteriaceae_uncultured	<0.0001(<0.0001,<0.0001)	0	0	<0.0001(<0.0001,<0.0001)	6.99474e-05	6.61279e-05	0.154546	-1.42365		0.436293	0.1545	0.1545
Defluviitaleaceae_UCG-011	<0.0001(<0.0001,<0.0001)	3.02895e-05	1.16861e-05	<0.0001(<0.0001,<0.0001)	4.89605e-05	2.14452e-05	0.511833	-0.655986		0.668686	0.5118	0.5118
Candidatus_Soleaferrea	<0.0001(<0.0001,<0.0001)	5.27105e-05	1.65027e-05	<0.0001(<0.0001,<0.0001)	3.57237e-05	7.78669e-06	0.574031	-0.562125		0.720876	0.574	0.574
Neisseria	<0.0001(<0.0001,<0.0001)	4.93947e-05	1.16444e-05	<0.0001(<0.0001,<0.0001)	3.50526e-05	1.00246e-05	0.0600327	-1.88055		0.249367	0.06	0.06
Christensenellaceae_uncultured	<0.0001(<0.0001,<0.0001)	3.56842e-05	1.37928e-05	<0.0001(<0.0001,<0.0001)	4.13289e-05	1.21439e-05	0.773616	-0.287648		0.846436	0.7736	0.7736
Porphyromonas	<0.0001(<0.0001,<0.0001)	4.37105e-05	9.48098e-06	<0.0001(<0.0001,<0.0001)	3.64474e-05	9.39954e-06	0.064602	-1.848		0.259399	0.0646	0.0646
Slackia	<0.0001(<0.0001,<0.0001)	1.23684e-06	1.23684e-06	<0.0001(<0.0001,<0.0001)	5.75658e-05	1.47673e-05	0.00391815	-2.88468	**	0.0378779	0.0039	** 0.0039
Marinobacter	<0.0001(<0.0001,<0.0001)	0	0	<0.0001(<0.0001,<0.0001)	5.01842e-05	4.55713e-05	0.321588	-0.991199		0.572498	0.3216	0.3216
Chlorobium	<0.0001(<0.0001,<0.0001)	0	0	<0.0001(<0.0001,<0.0001)	4.69474e-05	1.12702e-05	0.000269	-3.64346	***	0.00484199	0.0003	***0.0003
Coprobacillus	<0.0001(<0.0001,<0.0001)	3.23421e-05	1.24674e-05	<0.0001(<0.0001,<0.0001)	2.88816e-05	1.67495e-05	0.391484	-0.856929		0.652168	0.3915	0.3915
Enteractinococcus	<0.0001(<0.0001,<0.0001)	0	0	<0.0001(<0.0001,<0.0001)	4.45789e-05	4.19683e-05	0.154546	-1.42365		0.436293	0.1545	0.1545
Vulcanibacillus	<0.0001(<0.0001,<0.0001)	0	0	<0.0001(<0.0001,<0.0001)	4.30789e-05	4.24962e-05	0.321588	-0.991199		0.572498	0.3216	0.3216
Hafnia-Obesumbacterium	<0.0001(<0.0001,<0.0001)	7.71053e-06	5.47007e-06	<0.0001(<0.0001,<0.0001)	3.89868e-05	3.80987e-05	0.74114	-0.330345		0.842559	0.7411	0.7411
Psychrobacter	<0.0001(<0.0001,<0.0001)	0	0	<0.0001(<0.0001,<0.0001)	4.275e-05	2.58095e-05	0.154546	-1.42365		0.436293	0.1545	0.1545
Prevotellaceae_UCG-003	<0.0001(<0.0001,<0.0001)	0	0	<0.0001(<0.0001,<0.0001)	4.27105e-05	4.27105e-05	0.491139	-0.688499		0.652168	0.4911	0.4911
Christensenella	<0.0001(<0.0001,<0.0001)	1.08421e-05	5.7305e-06	<0.0001(<0.0001,<0.0001)	3.54342e-05	9.2519e-06	0.00653491	-2.71966	**	0.0557672	0.0065	** 0.0065
Bacteroidales_uncultured	<0.0001(<0.0001,<0.0001)	1.18684e-05	1.11613e-05	<0.0001(<0.0001,<0.0001)	3.47895e-05	2.87036e-05	0.50324	-0.669401		0.660322	0.5032	0.5032
Peptococcaceae_uncultured	<0.0001(<0.0001,<0.0001)	6.13158e-06	4.74502e-06	<0.0001(<0.0001,<0.0001)	3.69342e-05	1.24735e-05	0.0725298	-1.79578		0.276467	0.0725	0.0725
Mitsuokella	<0.0001(<0.0001,<0.0001)	2.06842e-05	2.06842e-05	<0.0001(<0.0001,<0.0001)	2.86053e-05	2.76815e-05	0.734298	-0.339414		0.83772	0.7343	0.7343
[Eubacterium]_brachy_group	<0.0001(<0.0001,<0.0001)	1.97105e-05	1.21497e-05	<0.0001(<0.0001,<0.0001)	2.80526e-05	7.53152e-06	0.209267	-1.25558		0.480647	0.2093	0.2093
[Ruminococcus]_gauvreauii_group	<0.0001(<0.0001,<0.0001)	4.84474e-05	4.13004e-05	<0.0001(<0.0001,<0.0001)	1.34868e-05	4.2004e-06	0.650238	-0.453432		0.7735	0.6502	0.6502
Victivallis	<0.0001(<0.0001,<0.0001)	7.29737e-05	4.17947e-05	<0.0001(<0.0001,<0.0001)	1.09211e-06	7.68498e-07	0.00862692	-2.6265	**	0.0630486	0.0086	** 0.0086
Bacilli_unclassified	<0.0001(<0.0001,<0.0001)	6.73684e-06	3.04767e-06	<0.0001(<0.0001,<0.0001)	3.32237e-05	8.47224e-06	0.00739056	-2.67871	**	0.0557672	0.0074	** 0.0074
Xanthomonadales_unclassified	<0.0001(<0.0001,<0.0001)	0	0	<0.0001(<0.0001,<0.0001)	3.64868e-05	3.64868e-05	0.491139	-0.688499		0.652168	0.4911	0.4911
Peptostreptococcus	<0.0001(<0.0001,<0.0001)	2.75526e-05	1.07227e-05	<0.0001(<0.0001,<0.0001)	2.26053e-05	6.18564e-06	0.621947	-0.493093		0.757559	0.6219	0.6219
Eubacterium	<0.0001(<0.0001,<0.0001)	8.28947e-06	6.28744e-06	<0.0001(<0.0001,<0.0001)	3.22237e-05	1.77342e-05	0.0708434	-1.80648		0.273253	0.0708	0.0708
Sphingobacteriaceae_unclassified	<0.0001(<0.0001,<0.0001)	0	0	<0.0001(<0.0001,<0.0001)	3.60395e-05	3.4821e-05	0.321588	-0.991199		0.572498	0.3216	0.3216
Mailhella	<0.0001(<0.0001,<0.0001)	1.96053e-05	1.34998e-05	<0.0001(<0.0001,<0.0001)	2.47237e-05	2.47237e-05	0.0794921	-1.75364		0.289387	0.0795	0.0795
Acidaminococcus	<0.0001(<0.0001,<0.0001)	3.29737e-05	3.29737e-05	<0.0001(<0.0001,<0.0001)	1.44079e-05	1.44079e-05	0.615522	-0.502208		0.75312	0.6155	0.6155
Bacteroidota_unclassified	<0.0001(<0.0001,<0.0001)	1.82632e-05	8.04801e-06	<0.0001(<0.0001,<0.0001)	2.16184e-05	6.17857e-06	0.640667	-0.466766		0.765964	0.6407	0.6407
Gordonibacter	<0.0001(<0.0001,<0.0001)	6.34211e-06	4.66125e-06	<0.0001(<0.0001,<0.0001)	2.74737e-05	6.2157e-06	0.00720986	-2.68699	**	0.0557672	0.0072	** 0.0072
Saccharimonadaceae	<0.0001(<0.0001,<0.0001)	7.57895e-06	3.126e-06	<0.0001(<0.0001,<0.0001)	2.65263e-05	4.72309e-06	0.00914594	-2.60655	**	0.0630486	0.0091	** 0.0091
Parvimonas	<0.0001(<0.0001,<0.0001)	1.60526e-05	7.45598e-06	<0.0001(<0.0001,<0.0001)	2.20395e-05	1.2754e-05	0.59496	-0.531662		0.735753	0.595	0.595
Actinobacteria_unclassified	<0.0001(<0.0001,<0.0001)	0	0	<0.0001(<0.0001,<0.0001)	2.89211e-05	2.72177e-05	0.220665	-1.22476		0.480647	0.2207	0.2207
[Eubacterium]_nodatum_group	<0.0001(<0.0001,<0.0001)	1.13684e-05	3.63412e-06	<0.0001(<0.0001,<0.0001)	2.30395e-05	5.82985e-06	0.395515	-0.849659		0.652168	0.3955	0.3955
Gardnerella	<0.0001(<0.0001,<0.0001)	9.73684e-07	9.73684e-07	<0.0001(<0.0001,<0.0001)	2.77632e-05	2.38643e-05	0.503394	-0.66916		0.660322	0.5034	0.5034
Prevotellaceae_UCG-001	<0.0001(<0.0001,<0.0001)	3.28947e-06	1.8626e-06	<0.0001(<0.0001,<0.0001)	2.63289e-05	1.12224e-05	0.12536	-1.53266		0.392402	0.1254	0.1254
Ezakiella	<0.0001(<0.0001,<0.0001)	1.72895e-05	9.81028e-06	<0.0001(<0.0001,<0.0001)	1.90658e-05	1.20044e-05	0.985223	-0.0185215		1	0.9852	0.9852
Oribacterium	<0.0001(<0.0001,<0.0001)	2.36053e-05	9.17342e-06	<0.0001(<0.0001,<0.0001)	1.56447e-05	4.03092e-06	0.837066	-0.205647		0.895081	0.8371	0.8371
Prevotellaceae_unclassified	<0.0001(<0.0001,<0.0001)	0	0	<0.0001(<0.0001,<0.0001)	2.67895e-05	1.67534e-05	0.0778861	-1.76309		0.286763	0.0779	0.0779
Gottschalkia	<0.0001(<0.0001,<0.0001)	0	0	<0.0001(<0.0001,<0.0001)	2.64474e-05	2.52751e-05	0.321588	-0.991199		0.572498	0.3216	0.3216
Finegoldia	<0.0001(<0.0001,<0.0001)	2.34211e-06	2.34211e-06	<0.0001(<0.0001,<0.0001)	2.34605e-05	1.95476e-05	0.211748	-1.24877		0.480647	0.2117	0.2117
Bacillaceae_unclassified	<0.0001(<0.0001,<0.0001)	0	0	<0.0001(<0.0001,<0.0001)	2.43816e-05	2.26391e-05	0.321588	-0.991199		0.572498	0.3216	0.3216
Rothia	<0.0001(<0.0001,<0.0001)	9.21053e-06	3.33569e-06	<0.0001(<0.0001,<0.0001)	1.95e-05	3.90526e-06	0.0888331	-1.70159		0.312847	0.0888	0.0888
Leuconostoc	<0.0001(<0.0001,<0.0001)	2.28947e-06	2.28947e-06	<0.0001(<0.0001,<0.0001)	2.29342e-05	1.16512e-05	0.0579817	-1.89584		0.244641	0.058	0.058
[Clostridium]_methylpentosum_group	<0.0001(<0.0001,<0.0001)	1.52632e-06	1.52632e-06	<0.0001(<0.0001,<0.0001)	2.27105e-05	1.15115e-05	0.192552	-1.30307		0.480647	0.1926	0.1926
Erysipelatoclostridiaceae_unclassified	<0.0001(<0.0001,<0.0001)	2.28947e-06	2.28947e-06	<0.0001(<0.0001,<0.0001)	2.21316e-05	1.61197e-05	0.281829	-1.07622		0.572498	0.2818	0.2818
Taibaiella	<0.0001(<0.0001,<0.0001)	0	0	<0.0001(<0.0001,<0.0001)	2.26447e-05	1.99341e-05	0.321588	-0.991199		0.572498	0.3216	0.3216
Marinifilaceae_unclassified	<0.0001(<0.0001,<0.0001)	4.04737e-05	4.04737e-05	<0.0001(<0.0001,<0.0001)	1.61842e-06	1.20597e-06	0.991352	-0.0108386		1	0.9914	0.9914
Bacteroidia_unclassified	<0.0001(<0.0001,<0.0001)	1.09211e-05	9.68291e-06	<0.0001(<0.0001,<0.0001)	1.59868e-05	4.50487e-06	0.0648498	-1.84629		0.259399	0.0648	0.0648
Peptococcus	<0.0001(<0.0001,<0.0001)	8.68421e-07	8.68421e-07	<0.0001(<0.0001,<0.0001)	1.99342e-05	1.62225e-05	0.706079	-0.377127		0.819963	0.7061	0.7061
Microbacteriaceae_unclassified	<0.0001(<0.0001,<0.0001)	0	0	<0.0001(<0.0001,<0.0001)	1.95263e-05	1.95263e-05	0.491139	-0.688499		0.652168	0.4911	0.4911
Anaerococcus	<0.0001(<0.0001,<0.0001)	0	0	<0.0001(<0.0001,<0.0001)	1.93947e-05	1.84209e-05	0.220665	-1.22476		0.480647	0.2207	0.2207
Truepera	<0.0001(<0.0001,<0.0001)	0	0	<0.0001(<0.0001,<0.0001)	1.91579e-05	1.91579e-05	0.491139	-0.688499		0.652168	0.4911	0.4911
Leptotrichia	<0.0001(<0.0001,<0.0001)	1.96579e-05	5.99137e-06	<0.0001(<0.0001,<0.0001)	8.69737e-06	3.35831e-06	0.00937608	-2.59803	**	0.0632886	0.0094	** 0.0094
Anaerofilum	<0.0001(<0.0001,<0.0001)	1.20789e-05	6.33325e-06	<0.0001(<0.0001,<0.0001)	1.24342e-05	6.25806e-06	0.286521	-1.06579		0.572498	0.2865	0.2865
Bacillus	<0.0001(<0.0001,<0.0001)	0	0	<0.0001(<0.0001,<0.0001)	1.73421e-05	1.61117e-05	0.321588	-0.991199		0.572498	0.3216	0.3216
Victivallales_vadinBE97	<0.0001(<0.0001,<0.0001)	3.45263e-05	3.45263e-05	<0.0001(<0.0001,<0.0001)	0	0	0.162833	-1.39561		0.436293	0.1628	0.1628
Harryflintia	<0.0001(<0.0001,<0.0001)	5.26316e-06	3.13986e-06	<0.0001(<0.0001,<0.0001)	1.39868e-05	6.61798e-06	0.534823	-0.620661		0.687629	0.5348	0.5348
Saccharimonadales	<0.0001(<0.0001,<0.0001)	0	0	<0.0001(<0.0001,<0.0001)	1.65789e-05	3.84011e-06	0.000395544	-3.54304	***	0.00640781	0.0004	***0.0004
Peptococcaceae_unclassified	<0.0001(<0.0001,<0.0001)	1.20789e-05	5.16476e-06	<0.0001(<0.0001,<0.0001)	1.01974e-05	3.99588e-06	0.55629	-0.58836		0.709599	0.5563	0.5563
Lachnoanaerobaculum	<0.0001(<0.0001,<0.0001)	1.30263e-05	7.45069e-06	<0.0001(<0.0001,<0.0001)	9.27632e-06	2.60987e-06	0.768211	-0.294715		0.846322	0.7682	0.7682
Fastidiosipila	<0.0001(<0.0001,<0.0001)	0	0	<0.0001(<0.0001,<0.0001)	1.53421e-05	1.53421e-05	0.491139	-0.688499		0.652168	0.4911	0.4911
Cloacibacillus	<0.0001(<0.0001,<0.0001)	0	0	<0.0001(<0.0001,<0.0001)	1.53026e-05	9.96469e-06	0.109399	-1.6009		0.358501	0.1094	0.1094
Lactococcus	<0.0001(<0.0001,<0.0001)	2.92105e-06	1.78e-06	<0.0001(<0.0001,<0.0001)	1.30132e-05	7.10356e-06	0.634648	-0.475195		0.763085	0.6346	0.6346
Butyricicoccaceae_unclassified	<0.0001(<0.0001,<0.0001)	0	0	<0.0001(<0.0001,<0.0001)	1.34211e-05	8.19067e-06	0.220665	-1.22476		0.480647	0.2207	0.2207
Butyrivibrio	<0.0001(<0.0001,<0.0001)	4.34211e-06	2.11655e-06	<0.0001(<0.0001,<0.0001)	1.08684e-05	7.99856e-06	0.201086	-1.27846		0.480647	0.2011	0.2011
Atopobium	<0.0001(<0.0001,<0.0001)	6.5e-06	2.61214e-06	<0.0001(<0.0001,<0.0001)	9.56579e-06	2.65246e-06	0.749354	-0.319491		0.843024	0.7494	0.7494
Aggregatibacter	<0.0001(<0.0001,<0.0001)	1.31579e-06	9.24693e-07	<0.0001(<0.0001,<0.0001)	1.20921e-05	4.61079e-06	0.125956	-1.53025		0.392402	0.126	0.126
Actinobacillus	<0.0001(<0.0001,<0.0001)	3.36842e-06	3.36842e-06	<0.0001(<0.0001,<0.0001)	1.10658e-05	7.82227e-06	0.384359	-0.869892		0.652002	0.3844	0.3844
Stomatobaculum	<0.0001(<0.0001,<0.0001)	1.36053e-05	8.59939e-06	<0.0001(<0.0001,<0.0001)	5.84211e-06	2.35685e-06	0.7759	-0.284666		0.846436	0.7759	0.7759
Firmicutes_Incertae_Sedis_DTU014	<0.0001(<0.0001,<0.0001)	5.52632e-07	5.52632e-07	<0.0001(<0.0001,<0.0001)	1.2e-05	6.69042e-06	0.503394	-0.66916		0.660322	0.5034	0.5034
Alcaligenaceae_unclassified	<0.0001(<0.0001,<0.0001)	0	0	<0.0001(<0.0001,<0.0001)	1.15132e-05	1.02071e-05	0.321588	-0.991199		0.572498	0.3216	0.3216
Serratia	<0.0001(<0.0001,<0.0001)	8.84211e-06	6.36687e-06	<0.0001(<0.0001,<0.0001)	7.02632e-06	6.37115e-06	0.558508	-0.58506		0.709633	0.5585	0.5585
Gastranaerophilales	<0.0001(<0.0001,<0.0001)	1.05263e-06	1.05263e-06	<0.0001(<0.0001,<0.0001)	1.07237e-05	9.42547e-06	0.991352	-0.0108386		1	0.9914	0.9914
Pantoea	<0.0001(<0.0001,<0.0001)	2.01053e-05	8.9265e-06	<0.0001(<0.0001,<0.0001)	6.44737e-07	6.44737e-07	0.00235899	-3.04087	**	0.0246553	0.0024	** 0.0024
Thermomicrobiales_JG30-KF-CM45	<0.0001(<0.0001,<0.0001)	0	0	<0.0001(<0.0001,<0.0001)	1.00132e-05	1.00132e-05	0.491139	-0.688499		0.652168	0.4911	0.4911
Aequorivita	<0.0001(<0.0001,<0.0001)	0	0	<0.0001(<0.0001,<0.0001)	9.96053e-06	9.96053e-06	0.491139	-0.688499		0.652168	0.4911	0.4911
Flavobacteriaceae_uncultured	<0.0001(<0.0001,<0.0001)	4.57895e-06	4.57895e-06	<0.0001(<0.0001,<0.0001)	7.59211e-06	6.05768e-06	0.734298	-0.339414		0.83772	0.7343	0.7343
Hungateiclostridiaceae_unclassified	<0.0001(<0.0001,<0.0001)	0	0	<0.0001(<0.0001,<0.0001)	9.39474e-06	8.53509e-06	0.321588	-0.991199		0.572498	0.3216	0.3216
Acidaminobacter	<0.0001(<0.0001,<0.0001)	0	0	<0.0001(<0.0001,<0.0001)	9.36842e-06	5.30246e-06	0.0397437	-2.0564	*	0.186622	0.0397	* 0.0397
Johnsonella	<0.0001(<0.0001,<0.0001)	8.60526e-06	8.60526e-06	<0.0001(<0.0001,<0.0001)	5.03947e-06	1.63326e-06	0.116866	-1.56806		0.371221	0.1169	0.1169
Eggerthellaceae_uncultured	<0.0001(<0.0001,<0.0001)	1.68421e-06	1.68421e-06	<0.0001(<0.0001,<0.0001)	7.71053e-06	5.44674e-06	0.991352	-0.0108386		1	0.9914	0.9914
Lachnospiraceae_uncultured	<0.0001(<0.0001,<0.0001)	0	0	<0.0001(<0.0001,<0.0001)	8.55263e-06	7.41387e-06	0.220665	-1.22476		0.480647	0.2207	0.2207
Muribaculum	<0.0001(<0.0001,<0.0001)	2.52632e-06	1.77213e-06	<0.0001(<0.0001,<0.0001)	6.94737e-06	2.84561e-06	0.282988	-1.07363		0.572498	0.283	0.283
Staphylococcus	<0.0001(<0.0001,<0.0001)	0	0	<0.0001(<0.0001,<0.0001)	7.97368e-06	4.02645e-06	0.0397416	-2.05642	*	0.186622	0.0397	* 0.0397
Dielma	<0.0001(<0.0001,<0.0001)	4.84211e-06	3.03196e-06	<0.0001(<0.0001,<0.0001)	5.36842e-06	2.48574e-06	0.82807	-0.217178		0.888393	0.8281	0.8281
Enhydrobacter	<0.0001(<0.0001,<0.0001)	0	0	<0.0001(<0.0001,<0.0001)	7.64474e-06	6.40177e-06	0.220665	-1.22476		0.480647	0.2207	0.2207
Acetanaerobacterium	<0.0001(<0.0001,<0.0001)	4.73684e-06	2.77939e-06	<0.0001(<0.0001,<0.0001)	5.25e-06	2.42336e-06	1	0		1	1	1
Faecalitalea	<0.0001(<0.0001,<0.0001)	3.78947e-06	3.78947e-06	<0.0001(<0.0001,<0.0001)	5.52632e-06	2.52089e-06	0.294948	-1.04733		0.572498	0.2949	0.2949
Lactobacillales_unclassified	<0.0001(<0.0001,<0.0001)	3.71053e-06	2.09005e-06	<0.0001(<0.0001,<0.0001)	5.51316e-06	2.92272e-06	0.964113	-0.0449929		0.997996	0.9641	0.9641
Campylobacter	<0.0001(<0.0001,<0.0001)	2e-06	1.46655e-06	<0.0001(<0.0001,<0.0001)	6.18421e-06	3.11914e-06	0.591849	-0.536158		0.735753	0.5918	0.5918
Abiotrophia	<0.0001(<0.0001,<0.0001)	4.5e-06	4.5e-06	<0.0001(<0.0001,<0.0001)	4.67105e-06	2.03783e-06	0.216752	-1.23521		0.480647	0.2168	0.2168
Corynebacterium	<0.0001(<0.0001,<0.0001)	3.71053e-06	2.64519e-06	<0.0001(<0.0001,<0.0001)	4.65789e-06	1.78695e-06	0.387778	-0.863653		0.652168	0.3878	0.3878
Enterorhabdus	<0.0001(<0.0001,<0.0001)	5e-07	5e-07	<0.0001(<0.0001,<0.0001)	6.23684e-06	3.22517e-06	0.262902	-1.11956		0.556734	0.2629	0.2629
Murdochiella	<0.0001(<0.0001,<0.0001)	6.52632e-06	4.94173e-06	<0.0001(<0.0001,<0.0001)	3.18421e-06	2.52876e-06	0.479496	-0.707113		0.652168	0.4795	0.4795
Succinatimonas	<0.0001(<0.0001,<0.0001)	1.27632e-05	7.4825e-06	<0.0001(<0.0001,<0.0001)	0	0	0.0138798	-2.46036	*	0.0832787	0.0139	* 0.0139
Frisingicoccus	<0.0001(<0.0001,<0.0001)	0	0	<0.0001(<0.0001,<0.0001)	6.06579e-06	3.3674e-06	0.0778861	-1.76309		0.286763	0.0779	0.0779
Winogradskyella	<0.0001(<0.0001,<0.0001)	0	0	<0.0001(<0.0001,<0.0001)	6.01316e-06	4.31621e-06	0.321588	-0.991199		0.572498	0.3216	0.3216
Raoultibacter	<0.0001(<0.0001,<0.0001)	0	0	<0.0001(<0.0001,<0.0001)	5.86842e-06	2.78513e-06	0.0778861	-1.76309		0.286763	0.0779	0.0779
Veillonellaceae_unclassified	<0.0001(<0.0001,<0.0001)	9.47368e-07	9.47368e-07	<0.0001(<0.0001,<0.0001)	5.38158e-06	3.89358e-06	0.706079	-0.377127		0.819963	0.7061	0.7061
Aeromicrobium	<0.0001(<0.0001,<0.0001)	0	0	<0.0001(<0.0001,<0.0001)	5.78947e-06	5.78947e-06	0.491139	-0.688499		0.652168	0.4911	0.4911
Enterobacterales_unclassified	<0.0001(<0.0001,<0.0001)	0	0	<0.0001(<0.0001,<0.0001)	5.63158e-06	5.63158e-06	0.491139	-0.688499		0.652168	0.4911	0.4911
Dietzia	<0.0001(<0.0001,<0.0001)	0	0	<0.0001(<0.0001,<0.0001)	5.59211e-06	3.91386e-06	0.154546	-1.42365		0.436293	0.1545	0.1545
Hydrogenoanaerobacterium	<0.0001(<0.0001,<0.0001)	1.57895e-06	1.57895e-06	<0.0001(<0.0001,<0.0001)	4.80263e-06	3.49692e-06	0.392906	-0.854358		0.652168	0.3929	0.3929
Selenomonas	<0.0001(<0.0001,<0.0001)	6.76316e-06	3.78314e-06	<0.0001(<0.0001,<0.0001)	1.86842e-06	1.63432e-06	0.0275946	-2.203	*	0.141915	0.0276	* 0.0276
Cutibacterium	<0.0001(<0.0001,<0.0001)	0	0	<0.0001(<0.0001,<0.0001)	5.13158e-06	3.13701e-06	0.220665	-1.22476		0.480647	0.2207	0.2207
Cryomorpha	<0.0001(<0.0001,<0.0001)	0	0	<0.0001(<0.0001,<0.0001)	4.92105e-06	4.40752e-06	0.321588	-0.991199		0.572498	0.3216	0.3216
Microbacterium	<0.0001(<0.0001,<0.0001)	0	0	<0.0001(<0.0001,<0.0001)	4.64474e-06	4.64474e-06	0.491139	-0.688499		0.652168	0.4911	0.4911
Oscillospirales_UCG-011	<0.0001(<0.0001,<0.0001)	0	0	<0.0001(<0.0001,<0.0001)	4.46053e-06	2.24683e-06	0.109399	-1.6009		0.358501	0.1094	0.1094
Candidatus_Saccharimonas	<0.0001(<0.0001,<0.0001)	2.92105e-06	1.83237e-06	<0.0001(<0.0001,<0.0001)	2.81579e-06	1.38548e-06	0.817508	-0.230752		0.885861	0.8175	0.8175
Acinetobacter	<0.0001(<0.0001,<0.0001)	1.5e-06	1.5e-06	<0.0001(<0.0001,<0.0001)	3.48684e-06	2.04137e-06	0.384359	-0.869892		0.652002	0.3844	0.3844
Brachybacterium	<0.0001(<0.0001,<0.0001)	0	0	<0.0001(<0.0001,<0.0001)	4.11842e-06	2.69665e-06	0.220665	-1.22476		0.480647	0.2207	0.2207
Exiguobacterium	<0.0001(<0.0001,<0.0001)	0	0	<0.0001(<0.0001,<0.0001)	3.39474e-06	3.31568e-06	0.321588	-0.991199		0.572498	0.3216	0.3216
Rikenellaceae_uncultured	<0.0001(<0.0001,<0.0001)	0	0	<0.0001(<0.0001,<0.0001)	3.19737e-06	1.22818e-06	0.0556066	-1.91411		0.24022	0.0556	0.0556
Scardovia	<0.0001(<0.0001,<0.0001)	2.34211e-06	2.34211e-06	<0.0001(<0.0001,<0.0001)	1.92105e-06	9.85111e-07	0.547576	-0.601397		0.701243	0.5476	0.5476
Pygmaiobacter	<0.0001(<0.0001,<0.0001)	1.26316e-06	1.26316e-06	<0.0001(<0.0001,<0.0001)	2.32895e-06	1.84452e-06	1	0		1	1	1
Capnocytophaga	<0.0001(<0.0001,<0.0001)	5.31579e-06	2.30131e-06	<0.0001(<0.0001,<0.0001)	2.76316e-07	2.76316e-07	0.00720223	-2.68735	**	0.0557672	0.0072	** 0.0072
Massilia	<0.0001(<0.0001,<0.0001)	0	0	<0.0001(<0.0001,<0.0001)	2.92105e-06	1.7697e-06	0.220665	-1.22476		0.480647	0.2207	0.2207
Actinomycetaceae_F0332	<0.0001(<0.0001,<0.0001)	2.39474e-06	2.39474e-06	<0.0001(<0.0001,<0.0001)	1.42105e-06	8.47755e-07	0.748545	-0.320558		0.843024	0.7485	0.7485
Sphingomonas	<0.0001(<0.0001,<0.0001)	0	0	<0.0001(<0.0001,<0.0001)	2.46053e-06	1.27161e-06	0.154546	-1.42365		0.436293	0.1545	0.1545
Lawsonella	<0.0001(<0.0001,<0.0001)	0	0	<0.0001(<0.0001,<0.0001)	2.38158e-06	1.17533e-06	0.154546	-1.42365		0.436293	0.1545	0.1545
Pasteurellaceae_unclassified	<0.0001(<0.0001,<0.0001)	1.39474e-06	1.39474e-06	<0.0001(<0.0001,<0.0001)	1.67105e-06	1.67105e-06	0.634234	-0.475776		0.763085	0.6342	0.6342
Dubosiella	<0.0001(<0.0001,<0.0001)	4.68421e-06	2.27489e-06	<0.0001(<0.0001,<0.0001)	0	0	0.0042802	-2.85674	**	0.0396224	0.0043	** 0.0043
Mitochondria	<0.0001(<0.0001,<0.0001)	2.89474e-07	2.89474e-07	<0.0001(<0.0001,<0.0001)	2.19737e-06	1.34882e-06	0.706079	-0.377127		0.819963	0.7061	0.7061
Tomitella	<0.0001(<0.0001,<0.0001)	0	0	<0.0001(<0.0001,<0.0001)	2.22368e-06	2.22368e-06	0.491139	-0.688499		0.652168	0.4911	0.4911
Faecalibaculum	<0.0001(<0.0001,<0.0001)	1.94737e-06	1.94737e-06	<0.0001(<0.0001,<0.0001)	1.18421e-06	8.616e-07	0.991352	-0.0108386		1	0.9914	0.9914
Burkholderia-Caballeronia-Paraburkholderia	<0.0001(<0.0001,<0.0001)	0	0	<0.0001(<0.0001,<0.0001)	2.09211e-06	1.52364e-06	0.321588	-0.991199		0.572498	0.3216	0.3216
Absconditabacteriales_(SR1)	<0.0001(<0.0001,<0.0001)	4.13158e-06	2.32928e-06	<0.0001(<0.0001,<0.0001)	0	0	0.0138798	-2.46036	*	0.0832787	0.0139	* 0.0139
Alloscardovia	<0.0001(<0.0001,<0.0001)	4.10526e-06	4.10526e-06	<0.0001(<0.0001,<0.0001)	0	0	0.162833	-1.39561		0.436293	0.1628	0.1628
Cardiobacterium	<0.0001(<0.0001,<0.0001)	1.07895e-06	1.07895e-06	<0.0001(<0.0001,<0.0001)	1.40789e-06	8.1632e-07	0.734298	-0.339414		0.83772	0.7343	0.7343
Anaeroglobus	<0.0001(<0.0001,<0.0001)	3.15789e-06	1.8502e-06	<0.0001(<0.0001,<0.0001)	0	0	0.0138798	-2.46036	*	0.0832787	0.0139	* 0.0139
Treponema	<0.0001(<0.0001,<0.0001)	0	0	<0.0001(<0.0001,<0.0001)	1.57895e-06	1.57895e-06	0.491139	-0.688499		0.652168	0.4911	0.4911
Gammaproteobacteria_unclassified	<0.0001(<0.0001,<0.0001)	0	0	<0.0001(<0.0001,<0.0001)	1.52632e-06	1.52632e-06	0.491139	-0.688499		0.652168	0.4911	0.4911
Luteolibacter	<0.0001(<0.0001,<0.0001)	0	0	<0.0001(<0.0001,<0.0001)	1.42105e-06	1.42105e-06	0.491139	-0.688499		0.652168	0.4911	0.4911
Saprospiraceae_uncultured	<0.0001(<0.0001,<0.0001)	0	0	<0.0001(<0.0001,<0.0001)	1.39474e-06	1.39474e-06	0.491139	-0.688499		0.652168	0.4911	0.4911
Alphaproteobacteria_unclassified	<0.0001(<0.0001,<0.0001)	0	0	<0.0001(<0.0001,<0.0001)	1.36842e-06	1.36842e-06	0.491139	-0.688499		0.652168	0.4911	0.4911
Bacteria_MBNT15	<0.0001(<0.0001,<0.0001)	2.65789e-06	1.85471e-06	<0.0001(<0.0001,<0.0001)	0	0	0.0459759	-1.99561	*	0.212803	0.046	* 0.046
Bifidobacteriaceae_unclassified	<0.0001(<0.0001,<0.0001)	0	0	<0.0001(<0.0001,<0.0001)	1.26316e-06	1.26316e-06	0.491139	-0.688499		0.652168	0.4911	0.4911
Oceanobacter	<0.0001(<0.0001,<0.0001)	0	0	<0.0001(<0.0001,<0.0001)	1.19737e-06	1.19737e-06	0.491139	-0.688499		0.652168	0.4911	0.4911
Aliidiomarina	<0.0001(<0.0001,<0.0001)	0	0	<0.0001(<0.0001,<0.0001)	1.15789e-06	8.15218e-07	0.321588	-0.991199		0.572498	0.3216	0.3216
Ignatzschineria	<0.0001(<0.0001,<0.0001)	0	0	<0.0001(<0.0001,<0.0001)	1.13158e-06	1.13158e-06	0.491139	-0.688499		0.652168	0.4911	0.4911
Fretibacterium	<0.0001(<0.0001,<0.0001)	0	0	<0.0001(<0.0001,<0.0001)	1.07895e-06	1.07895e-06	0.491139	-0.688499		0.652168	0.4911	0.4911
Aliicoccus	<0.0001(<0.0001,<0.0001)	0	0	<0.0001(<0.0001,<0.0001)	1.05263e-06	1.05263e-06	0.491139	-0.688499		0.652168	0.4911	0.4911
Lachnospiraceae_UCG-008	<0.0001(<0.0001,<0.0001)	0	0	<0.0001(<0.0001,<0.0001)	1.03947e-06	1.03947e-06	0.491139	-0.688499		0.652168	0.4911	0.4911
Christensenellaceae_unclassified	<0.0001(<0.0001,<0.0001)	0	0	<0.0001(<0.0001,<0.0001)	1.02632e-06	1.02632e-06	0.491139	-0.688499		0.652168	0.4911	0.4911
Aliihoeflea	<0.0001(<0.0001,<0.0001)	9.21053e-07	9.21053e-07	<0.0001(<0.0001,<0.0001)	5.52632e-07	5.52632e-07	0.634234	-0.475776		0.763085	0.6342	0.6342
Streptobacillus	<0.0001(<0.0001,<0.0001)	0	0	<0.0001(<0.0001,<0.0001)	9.86842e-07	9.86842e-07	0.491139	-0.688499		0.652168	0.4911	0.4911
Tannerellaceae_unclassified	<0.0001(<0.0001,<0.0001)	0	0	<0.0001(<0.0001,<0.0001)	8.15789e-07	8.15789e-07	0.491139	-0.688499		0.652168	0.4911	0.4911
Novosphingobium	<0.0001(<0.0001,<0.0001)	0	0	<0.0001(<0.0001,<0.0001)	7.89474e-07	7.89474e-07	0.491139	-0.688499		0.652168	0.4911	0.4911
Saccharimonadales_unclassified	<0.0001(<0.0001,<0.0001)	0	0	<0.0001(<0.0001,<0.0001)	7.89474e-07	6.05622e-07	0.321588	-0.991199		0.572498	0.3216	0.3216
Catonella	<0.0001(<0.0001,<0.0001)	1.34211e-06	1.34211e-06	<0.0001(<0.0001,<0.0001)	0	0	0.162833	-1.39561		0.436293	0.1628	0.1628
Marmoricola	<0.0001(<0.0001,<0.0001)	0	0	<0.0001(<0.0001,<0.0001)	6.71053e-07	6.71053e-07	0.491139	-0.688499		0.652168	0.4911	0.4911
Filifactor	<0.0001(<0.0001,<0.0001)	0	0	<0.0001(<0.0001,<0.0001)	5.78947e-07	5.78947e-07	0.491139	-0.688499		0.652168	0.4911	0.4911
Tannerella	<0.0001(<0.0001,<0.0001)	1.15789e-06	1.15789e-06	<0.0001(<0.0001,<0.0001)	0	0	0.162833	-1.39561		0.436293	0.1628	0.1628
Mobiluncus	<0.0001(<0.0001,<0.0001)	0	0	<0.0001(<0.0001,<0.0001)	5.13158e-07	5.13158e-07	0.491139	-0.688499		0.652168	0.4911	0.4911
Mogibacterium	<0.0001(<0.0001,<0.0001)	0	0	<0.0001(<0.0001,<0.0001)	5.13158e-07	5.13158e-07	0.491139	-0.688499		0.652168	0.4911	0.4911
Aquabacterium	<0.0001(<0.0001,<0.0001)	0	0	<0.0001(<0.0001,<0.0001)	4.86842e-07	4.86842e-07	0.491139	-0.688499		0.652168	0.4911	0.4911
Lautropia	<0.0001(<0.0001,<0.0001)	0	0	<0.0001(<0.0001,<0.0001)	3.94737e-07	3.94737e-07	0.491139	-0.688499		0.652168	0.4911	0.4911
Selenomonadaceae_unclassified	<0.0001(<0.0001,<0.0001)	7.10526e-07	7.10526e-07	<0.0001(<0.0001,<0.0001)	0	0	0.162833	-1.39561		0.436293	0.1628	0.1628
Achromobacter	<0.0001(<0.0001,<0.0001)	0	0	<0.0001(<0.0001,<0.0001)	3.42105e-07	3.42105e-07	0.491139	-0.688499		0.652168	0.4911	0.4911
Paracoccus	<0.0001(<0.0001,<0.0001)	0	0	<0.0001(<0.0001,<0.0001)	3.42105e-07	3.42105e-07	0.491139	-0.688499		0.652168	0.4911	0.4911
Saccharimonadaceae_unclassified	<0.0001(<0.0001,<0.0001)	0	0	<0.0001(<0.0001,<0.0001)	3.02632e-07	3.02632e-07	0.491139	-0.688499		0.652168	0.4911	0.4911
Caulobacteraceae_uncultured	<0.0001(<0.0001,<0.0001)	0	0	<0.0001(<0.0001,<0.0001)	1.84211e-07	1.84211e-07	0.491139	-0.688499		0.652168	0.4911	0.4911
Methylobacterium-Methylorubrum	<0.0001(<0.0001,<0.0001)	0	0	<0.0001(<0.0001,<0.0001)	1.71053e-07	1.71053e-07	0.491139	-0.688499		0.652168	0.4911	0.4911

## Sheet: Data S5. The different degrees 
ID	OS_F.median	OS_F.mean	OS_F.se	HC_F.median	HC_F.mean	HC_F.se	p-value	z-score	Sig_mark	q-value	fixp	fixps
Clostridia	0.1613(0.1613,0.1613)	0.353604	0.0358756	0.475(0.475,0.475)	0.549842	0.0212087	1.00436e-05	-4.41623	***	4.51962e-05	<0.0001	***<0.0001
Bacteroidia	0.3019(0.3019,0.3019)	0.513085	0.0412838	0.1354(0.1354,0.1354)	0.26167	0.0200216	3.89472e-07	-5.07403	***	3.50524e-06	<0.0001	***<0.0001
Actinobacteria	0.0004(0.0004,0.0004)	0.0260563	0.00993225	0.0065(0.0065,0.0065)	0.0623072	0.010465	1.58854e-06	-4.79976	***	1.07226e-05	<0.0001	***<0.0001
Negativicutes	0.0088(0.0088,0.0088)	0.0373679	0.00670418	0.0146(0.0146,0.0146)	0.0545345	0.00756605	0.120565	-1.55241		0.232519	0.1206	0.1206
Gammaproteobacteria	0.0034(0.0034,0.0034)	0.0580663	0.0250286	0.0034(0.0034,0.0034)	0.0320122	0.00863826	0.845114	-0.195356		0.912723	0.8451	0.8451
Bacilli	0.0011(0.0011,0.0011)	0.00745532	0.00294853	0.0067(0.0067,0.0067)	0.0279127	0.005361	1.60745e-09	-6.0332	***	2.17005e-08	<0.0001	***<0.0001
Coriobacteriia	<0.0001(<0.0001,<0.0001)	0.000663921	0.000154842	0.0011(0.0011,0.0011)	0.00511495	0.000611675	4.93025e-11	-6.57303	***	1.33117e-09	<0.0001	***<0.0001
Desulfovibrionia	0.0002(0.0002,0.0002)	0.00169482	0.000428551	<0.0001(<0.0001,<0.0001)	0.0026698	0.000686065	0.592323	-0.535472		0.695336	0.5923	0.5923
Alphaproteobacteria	<0.0001(<0.0001,<0.0001)	2.10263e-05	1.98062e-05	<0.0001(<0.0001,<0.0001)	0.00181504	0.00166461	0.0891362	-1.69997		0.185129	0.0891	0.0891
Fusobacteriia	<0.0001(<0.0001,<0.0001)	0.00150908	0.00109511	<0.0001(<0.0001,<0.0001)	0.000231289	8.08679e-05	0.216507	-1.23587		0.389713	0.2165	0.2165
Verrucomicrobiae	<0.0001(<0.0001,<0.0001)	7.75e-05	3.30386e-05	<0.0001(<0.0001,<0.0001)	0.000734105	0.00025918	0.913602	-0.108496		0.948741	0.9136	0.9136
Cyanobacteriia	<0.0001(<0.0001,<0.0001)	3.86842e-06	2.96355e-06	<0.0001(<0.0001,<0.0001)	0.000365487	0.000352126	0.0837576	-1.72929		0.185129	0.0838	0.0838
Saccharimonadia	<0.0001(<0.0001,<0.0001)	3.38947e-05	9.73298e-06	<0.0001(<0.0001,<0.0001)	0.000227539	5.71274e-05	3.3188e-06	-4.65003	***	1.79215e-05	<0.0001	***<0.0001
Bacteria_unclassified	<0.0001(<0.0001,<0.0001)	0.000140026	2.37675e-05	<0.0001(<0.0001,<0.0001)	0.000140447	2.24524e-05	0.277627	-1.08567		0.440937	0.2776	0.2776
Synergistia	<0.0001(<0.0001,<0.0001)	1.56316e-05	1.09052e-05	<0.0001(<0.0001,<0.0001)	0.000181618	0.000147939	0.0677952	-1.82637		0.166406	0.0678	0.0678
Firmicutes_unclassified	<0.0001(<0.0001,<0.0001)	6.90526e-05	2.742e-05	<0.0001(<0.0001,<0.0001)	0.000111816	2.77395e-05	0.245901	-1.16036		0.414958	0.2459	0.2459
Lentisphaeria	<0.0001(<0.0001,<0.0001)	0.0001075	5.29403e-05	<0.0001(<0.0001,<0.0001)	1.09211e-06	7.68498e-07	0.00280091	-2.98878	**	0.00945306	0.0028	** 0.0028
Chlorobia	<0.0001(<0.0001,<0.0001)	0	0	<0.0001(<0.0001,<0.0001)	4.69474e-05	1.12702e-05	0.000269	-3.64346	***	0.00103757	0.0003	***0.0003
Bacteroidota_unclassified	<0.0001(<0.0001,<0.0001)	1.82632e-05	8.04801e-06	<0.0001(<0.0001,<0.0001)	2.16184e-05	6.17857e-06	0.640667	-0.466766		0.720751	0.6407	0.6407
Deinococci	<0.0001(<0.0001,<0.0001)	0	0	<0.0001(<0.0001,<0.0001)	1.91579e-05	1.91579e-05	0.491139	-0.688499		0.64722	0.4911	0.4911
Firmicutes_Incertae_Sedis	<0.0001(<0.0001,<0.0001)	5.52632e-07	5.52632e-07	<0.0001(<0.0001,<0.0001)	1.2e-05	6.69042e-06	0.503394	-0.66916		0.64722	0.5034	0.5034
Vampirivibrionia	<0.0001(<0.0001,<0.0001)	1.05263e-06	1.05263e-06	<0.0001(<0.0001,<0.0001)	1.07237e-05	9.42547e-06	0.991352	-0.0108386		0.991352	0.9914	0.9914
Chloroflexia	<0.0001(<0.0001,<0.0001)	0	0	<0.0001(<0.0001,<0.0001)	1.00132e-05	1.00132e-05	0.491139	-0.688499		0.64722	0.4911	0.4911
Campylobacteria	<0.0001(<0.0001,<0.0001)	2e-06	1.46655e-06	<0.0001(<0.0001,<0.0001)	6.18421e-06	3.11914e-06	0.591849	-0.536158		0.695336	0.5918	0.5918
Gracilibacteria	<0.0001(<0.0001,<0.0001)	4.13158e-06	2.32928e-06	<0.0001(<0.0001,<0.0001)	0	0	0.0138798	-2.46036	*	0.0416393	0.0139	* 0.0139
Spirochaetia	<0.0001(<0.0001,<0.0001)	0	0	<0.0001(<0.0001,<0.0001)	1.57895e-06	1.57895e-06	0.491139	-0.688499		0.64722	0.4911	0.4911
Bacteria_MBNT15	<0.0001(<0.0001,<0.0001)	2.65789e-06	1.85471e-06	<0.0001(<0.0001,<0.0001)	0	0	0.0459759	-1.99561	*	0.124135	0.046	* 0.046

## Sheet: Data S6. The different degrees 
ID	OS_F.median	OS_F.mean	OS_F.se	HC_F.median	HC_F.mean	HC_F.se	p-value	z-score	Sig_mark	q-value	fixp	fixps
Bacteroidales	0.3019(0.3019,0.3019)	0.513064	0.0412845	0.1254(0.1254,0.1254)	0.2587	0.0202446	3.25158e-07	-5.10825	***	4.48718e-06	<0.0001	***<0.0001
Oscillospirales	0.0801(0.0801,0.0801)	0.211254	0.0296388	0.1979(0.1979,0.1979)	0.286637	0.0163839	0.00627578	-2.73301	**	0.0254723	0.0063	** 0.0063
Lachnospirales	0.0481(0.0481,0.0481)	0.133202	0.0186726	0.1078(0.1078,0.1078)	0.223876	0.0181447	0.000819817	-3.34602	***	0.00471395	0.0008	***0.0008
Bifidobacteriales	0.0002(0.0002,0.0002)	0.025959	0.0099278	0.0059(0.0059,0.0059)	0.0618326	0.0104724	1.9006e-06	-4.76372	***	1.87344e-05	<0.0001	***<0.0001
Veillonellales-Selenomonadales	0.0049(0.0049,0.0049)	0.0312217	0.00608497	0.0045(0.0045,0.0045)	0.0484203	0.00758268	0.455946	-0.745538		0.639407	0.4559	0.4559
Enterobacterales	0.0006(0.0006,0.0006)	0.0494645	0.0250653	0.0008(0.0008,0.0008)	0.0199713	0.00641984	0.79835	-0.255483		0.860721	0.7983	0.7983
Lactobacillales	0.0003(0.0003,0.0003)	0.00600508	0.00293358	0.0013(0.0013,0.0013)	0.0146362	0.00456483	0.000260551	-3.65166	***	0.0018561	0.0003	***0.0003
Clostridia_UCG-014	<0.0001(<0.0001,<0.0001)	0.00239911	0.0018594	<0.0001(<0.0001,<0.0001)	0.0138035	0.00503529	0.0205329	-2.31646	*	0.0674654	0.0205	* 0.0205
Erysipelotrichales	0.0005(0.0005,0.0005)	0.00139929	0.000225236	0.0033(0.0033,0.0033)	0.0126687	0.00298017	2.46917e-11	-6.67519	***	1.70094e-09	<0.0001	***<0.0001
Christensenellales	<0.0001(<0.0001,<0.0001)	0.00270584	0.000951881	<0.0001(<0.0001,<0.0001)	0.00910214	0.00243063	0.0955534	-1.6668		0.212683	0.0956	0.0956
Acidaminococcales	0.0011(0.0011,0.0011)	0.00614621	0.00124105	<0.0001(<0.0001,<0.0001)	0.00611416	0.000972939	0.304625	-1.02656		0.493102	0.3046	0.3046
Burkholderiales	0.002(0.002,0.002)	0.00801995	0.00243621	0.001(0.001,0.001)	0.0046747	0.000744464	0.0427961	-2.02569	*	0.134224	0.0428	* 0.0428
Peptostreptococcales-Tissierellales	0.0003(0.0003,0.0003)	0.00221158	0.000737639	0.0017(0.0017,0.0017)	0.00710536	0.00135432	5.07354e-09	-5.84474	***	8.75186e-08	<0.0001	***<0.0001
Coriobacteriales	<0.0001(<0.0001,<0.0001)	0.000663921	0.000154842	0.0011(0.0011,0.0011)	0.00511495	0.000611675	4.93025e-11	-6.57303	***	1.70094e-09	<0.0001	***<0.0001
Clostridiales	<0.0001(<0.0001,<0.0001)	0.000786763	0.000518839	0.0002(0.0002,0.0002)	0.00479121	0.00179327	1.65836e-06	-4.79114	***	1.87344e-05	<0.0001	***<0.0001
Pseudomonadales	<0.0001(<0.0001,<0.0001)	1.5e-06	1.5e-06	<0.0001(<0.0001,<0.0001)	0.00457089	0.00418757	0.00153573	-3.16784	**	0.0081512	0.0015	** 0.0015
Desulfovibrionales	0.0002(0.0002,0.0002)	0.00169482	0.000428551	<0.0001(<0.0001,<0.0001)	0.0026698	0.000686065	0.592323	-0.535472		0.717023	0.5923	0.5923
Monoglobales	<0.0001(<0.0001,<0.0001)	0.000450263	0.000118198	0.0006(0.0006,0.0006)	0.00309078	0.000458626	4.02723e-09	-5.88307	***	8.75186e-08	<0.0001	***<0.0001
Flavobacteriales	<0.0001(<0.0001,<0.0001)	9.89474e-06	4.9947e-06	<0.0001(<0.0001,<0.0001)	0.00289374	0.00268321	0.795405	-0.259298		0.860721	0.7954	0.7954
Pasteurellales	<0.0001(<0.0001,<0.0001)	0.0005665	0.000204162	<0.0001(<0.0001,<0.0001)	0.00249963	0.000872078	0.213928	-1.24284		0.390408	0.2139	0.2139
Rhodobacterales	<0.0001(<0.0001,<0.0001)	0	0	<0.0001(<0.0001,<0.0001)	0.00172432	0.00166121	0.0778861	-1.76309		0.185315	0.0779	0.0779
Clostridia_unclassified	<0.0001(<0.0001,<0.0001)	0.000472632	0.000110019	0.0002(0.0002,0.0002)	0.00102717	0.000159707	0.0152657	-2.42601	*	0.0526668	0.0153	* 0.0153
Fusobacteriales	<0.0001(<0.0001,<0.0001)	0.00150908	0.00109511	<0.0001(<0.0001,<0.0001)	0.000231289	8.08679e-05	0.216507	-1.23587		0.390408	0.2165	0.2165
Verrucomicrobiales	<0.0001(<0.0001,<0.0001)	7.75e-05	3.30386e-05	<0.0001(<0.0001,<0.0001)	0.000734105	0.00025918	0.913602	-0.108496		0.940874	0.9136	0.9136
Chloroplast	<0.0001(<0.0001,<0.0001)	3.86842e-06	2.96355e-06	<0.0001(<0.0001,<0.0001)	0.000365487	0.000352126	0.0837576	-1.72929		0.192642	0.0838	0.0838
Clostridia_vadinBB60_group	<0.0001(<0.0001,<0.0001)	9.51053e-05	5.77574e-05	<0.0001(<0.0001,<0.0001)	0.000285697	0.000182675	0.635904	-0.473433		0.736767	0.6359	0.6359
Bacillales	<0.0001(<0.0001,<0.0001)	0	0	<0.0001(<0.0001,<0.0001)	0.000254947	0.000247391	0.154546	-1.42365		0.304677	0.1545	0.1545
Bacilli_RF39	<0.0001(<0.0001,<0.0001)	2.61053e-05	2.45598e-05	<0.0001(<0.0001,<0.0001)	0.000240303	7.9993e-05	0.00397484	-2.88015	**	0.0182843	0.004	** 0.004
Micrococcales	<0.0001(<0.0001,<0.0001)	9.21053e-06	3.33569e-06	<0.0001(<0.0001,<0.0001)	0.000244474	0.000221125	0.0520488	-1.94273		0.14964	0.052	0.052
Saccharimonadales	<0.0001(<0.0001,<0.0001)	3.38947e-05	9.73298e-06	<0.0001(<0.0001,<0.0001)	0.000227539	5.71274e-05	3.3188e-06	-4.65003	***	2.86247e-05	<0.0001	***<0.0001
Bacteria_unclassified	<0.0001(<0.0001,<0.0001)	0.000140026	2.37675e-05	<0.0001(<0.0001,<0.0001)	0.000140447	2.24524e-05	0.277627	-1.08567		0.467226	0.2776	0.2776
Synergistales	<0.0001(<0.0001,<0.0001)	1.56316e-05	1.09052e-05	<0.0001(<0.0001,<0.0001)	0.000181618	0.000147939	0.0677952	-1.82637		0.173254	0.0678	0.0678
Firmicutes_unclassified	<0.0001(<0.0001,<0.0001)	6.90526e-05	2.742e-05	<0.0001(<0.0001,<0.0001)	0.000111816	2.77395e-05	0.245901	-1.16036		0.424179	0.2459	0.2459
Actinomycetales	<0.0001(<0.0001,<0.0001)	7.97895e-05	1.36178e-05	<0.0001(<0.0001,<0.0001)	0.000104553	1.98879e-05	0.847986	-0.191688		0.886531	0.848	0.848
Aeromonadales	<0.0001(<0.0001,<0.0001)	1.27632e-05	7.4825e-06	<0.0001(<0.0001,<0.0001)	0.000108171	9.40669e-05	0.838663	-0.203604		0.886531	0.8387	0.8387
Oceanospirillales	<0.0001(<0.0001,<0.0001)	0	0	<0.0001(<0.0001,<0.0001)	9.55789e-05	8.35583e-05	0.00512212	-2.79925	**	0.0220891	0.0051	** 0.0051
Rhodospirillales	<0.0001(<0.0001,<0.0001)	1.98158e-05	1.98158e-05	<0.0001(<0.0001,<0.0001)	8.3e-05	7.58833e-05	0.734298	-0.339414		0.817202	0.7343	0.7343
Corynebacteriales	<0.0001(<0.0001,<0.0001)	8.28947e-06	3.71723e-06	<0.0001(<0.0001,<0.0001)	8.51053e-05	3.5981e-05	0.0641944	-1.85083		0.172101	0.0642	0.0642
Staphylococcales	<0.0001(<0.0001,<0.0001)	1.81053e-05	7.86884e-06	<0.0001(<0.0001,<0.0001)	7.59605e-05	1.60148e-05	0.000692215	-3.39264	***	0.00434208	0.0007	***0.0007
Peptococcales	<0.0001(<0.0001,<0.0001)	1.90789e-05	6.7146e-06	<0.0001(<0.0001,<0.0001)	6.70658e-05	2.27369e-05	0.607802	-0.513214		0.723074	0.6078	0.6078
Victivallales	<0.0001(<0.0001,<0.0001)	0.0001075	5.29403e-05	<0.0001(<0.0001,<0.0001)	1.09211e-06	7.68498e-07	0.00280091	-2.98878	**	0.0138045	0.0028	** 0.0028
Alteromonadales	<0.0001(<0.0001,<0.0001)	0	0	<0.0001(<0.0001,<0.0001)	5.13421e-05	4.55616e-05	0.154546	-1.42365		0.304677	0.1545	0.1545
Chlorobiales	<0.0001(<0.0001,<0.0001)	0	0	<0.0001(<0.0001,<0.0001)	4.69474e-05	1.12702e-05	0.000269	-3.64346	***	0.0018561	0.0003	***0.0003
Bacilli_unclassified	<0.0001(<0.0001,<0.0001)	6.73684e-06	3.04767e-06	<0.0001(<0.0001,<0.0001)	3.32237e-05	8.47224e-06	0.00739056	-2.67871	**	0.0283305	0.0074	** 0.0074
Xanthomonadales	<0.0001(<0.0001,<0.0001)	0	0	<0.0001(<0.0001,<0.0001)	3.64868e-05	3.64868e-05	0.491139	-0.688499		0.639407	0.4911	0.4911
Eubacteriales	<0.0001(<0.0001,<0.0001)	8.28947e-06	6.28744e-06	<0.0001(<0.0001,<0.0001)	3.22237e-05	1.77342e-05	0.0708434	-1.80648		0.174578	0.0708	0.0708
Sphingobacteriales	<0.0001(<0.0001,<0.0001)	0	0	<0.0001(<0.0001,<0.0001)	3.60395e-05	3.4821e-05	0.321588	-0.991199		0.493102	0.3216	0.3216
Bacteroidota_unclassified	<0.0001(<0.0001,<0.0001)	1.82632e-05	8.04801e-06	<0.0001(<0.0001,<0.0001)	2.16184e-05	6.17857e-06	0.640667	-0.466766		0.736767	0.6407	0.6407
Actinobacteria_unclassified	<0.0001(<0.0001,<0.0001)	0	0	<0.0001(<0.0001,<0.0001)	2.89211e-05	2.72177e-05	0.220665	-1.22476		0.390408	0.2207	0.2207
Clostridia	<0.0001(<0.0001,<0.0001)	0	0	<0.0001(<0.0001,<0.0001)	2.47368e-05	1.74466e-05	0.220665	-1.22476		0.390408	0.2207	0.2207
Chitinophagales	<0.0001(<0.0001,<0.0001)	0	0	<0.0001(<0.0001,<0.0001)	2.40395e-05	2.13151e-05	0.321588	-0.991199		0.493102	0.3216	0.3216
Bacteroidia_unclassified	<0.0001(<0.0001,<0.0001)	1.09211e-05	9.68291e-06	<0.0001(<0.0001,<0.0001)	1.59868e-05	4.50487e-06	0.0648498	-1.84629		0.172101	0.0648	0.0648
Deinococcales	<0.0001(<0.0001,<0.0001)	0	0	<0.0001(<0.0001,<0.0001)	1.91579e-05	1.91579e-05	0.491139	-0.688499		0.639407	0.4911	0.4911
Firmicutes_Incertae_Sedis_DTU014	<0.0001(<0.0001,<0.0001)	5.52632e-07	5.52632e-07	<0.0001(<0.0001,<0.0001)	1.2e-05	6.69042e-06	0.503394	-0.66916		0.643225	0.5034	0.5034
Propionibacteriales	<0.0001(<0.0001,<0.0001)	0	0	<0.0001(<0.0001,<0.0001)	1.15921e-05	6.54381e-06	0.109399	-1.6009		0.235891	0.1094	0.1094
Gastranaerophilales	<0.0001(<0.0001,<0.0001)	1.05263e-06	1.05263e-06	<0.0001(<0.0001,<0.0001)	1.07237e-05	9.42547e-06	0.991352	-0.0108386		1	0.9914	0.9914
Thermomicrobiales	<0.0001(<0.0001,<0.0001)	0	0	<0.0001(<0.0001,<0.0001)	1.00132e-05	1.00132e-05	0.491139	-0.688499		0.639407	0.4911	0.4911
Campylobacterales	<0.0001(<0.0001,<0.0001)	2e-06	1.46655e-06	<0.0001(<0.0001,<0.0001)	6.18421e-06	3.11914e-06	0.591849	-0.536158		0.717023	0.5918	0.5918
Exiguobacterales	<0.0001(<0.0001,<0.0001)	0	0	<0.0001(<0.0001,<0.0001)	3.39474e-06	3.31568e-06	0.321588	-0.991199		0.493102	0.3216	0.3216
Sphingomonadales	<0.0001(<0.0001,<0.0001)	0	0	<0.0001(<0.0001,<0.0001)	3.25e-06	1.83505e-06	0.154546	-1.42365		0.304677	0.1545	0.1545
Cardiobacteriales	<0.0001(<0.0001,<0.0001)	1.07895e-06	1.07895e-06	<0.0001(<0.0001,<0.0001)	2.53947e-06	1.37999e-06	0.525247	-0.635278		0.658946	0.5252	0.5252
Rickettsiales	<0.0001(<0.0001,<0.0001)	2.89474e-07	2.89474e-07	<0.0001(<0.0001,<0.0001)	2.19737e-06	1.34882e-06	0.706079	-0.377127		0.79868	0.7061	0.7061
Gracilibacteria_Absconditabacteriales_(SR1)	<0.0001(<0.0001,<0.0001)	4.13158e-06	2.32928e-06	<0.0001(<0.0001,<0.0001)	0	0	0.0138798	-2.46036	*	0.0504055	0.0139	* 0.0139
Spirochaetales	<0.0001(<0.0001,<0.0001)	0	0	<0.0001(<0.0001,<0.0001)	1.57895e-06	1.57895e-06	0.491139	-0.688499		0.639407	0.4911	0.4911
Gammaproteobacteria_unclassified	<0.0001(<0.0001,<0.0001)	0	0	<0.0001(<0.0001,<0.0001)	1.52632e-06	1.52632e-06	0.491139	-0.688499		0.639407	0.4911	0.4911
Alphaproteobacteria_unclassified	<0.0001(<0.0001,<0.0001)	0	0	<0.0001(<0.0001,<0.0001)	1.36842e-06	1.36842e-06	0.491139	-0.688499		0.639407	0.4911	0.4911
Bacteria_MBNT15	<0.0001(<0.0001,<0.0001)	2.65789e-06	1.85471e-06	<0.0001(<0.0001,<0.0001)	0	0	0.0459759	-1.99561	*	0.137928	0.046	* 0.046
Rhizobiales	<0.0001(<0.0001,<0.0001)	9.21053e-07	9.21053e-07	<0.0001(<0.0001,<0.0001)	7.23684e-07	5.76316e-07	1	0		1	1	1
Caulobacterales	<0.0001(<0.0001,<0.0001)	0	0	<0.0001(<0.0001,<0.0001)	1.84211e-07	1.84211e-07	0.491139	-0.688499		0.639407	0.4911	0.4911

## Sheet: Data S7. The different degrees 
ID	OS_F.median	OS_F.mean	OS_F.se	HC_F.median	HC_F.mean	HC_F.se	p-value	z-score	Sig_mark	q-value	fixp	fixps
Ruminococcaceae	0.0531(0.0531,0.0531)	0.169494	0.0272697	0.1236(0.1236,0.1236)	0.228894	0.0153028	0.0038729	-2.88833	**	0.0295905	0.0039	** 0.0039
Lachnospiraceae	0.0481(0.0481,0.0481)	0.133171	0.0186734	0.1078(0.1078,0.1078)	0.223827	0.0181466	0.000838688	-3.3397	***	0.00864493	0.0008	***0.0008
Bacteroidaceae	0.067(0.067,0.067)	0.219051	0.0367795	0.033(0.033,0.033)	0.135011	0.0140578	0.162937	-1.39526		0.37644	0.1629	0.1629
Prevotellaceae	0.0008(0.0008,0.0008)	0.268553	0.0520739	0.0004(0.0004,0.0004)	0.085244	0.0195017	0.00740878	-2.67789	**	0.0451262	0.0074	** 0.0074
Bifidobacteriaceae	0.0002(0.0002,0.0002)	0.025959	0.0099278	0.0059(0.0059,0.0059)	0.0618326	0.0104724	1.9006e-06	-4.76372	***	3.1835e-05	<0.0001	***<0.0001
Oscillospiraceae	0.0048(0.0048,0.0048)	0.0275205	0.00722283	0.0036(0.0036,0.0036)	0.0348143	0.00532606	0.525979	-0.634156		0.623727	0.526	0.526
Enterobacteriaceae	0.0006(0.0006,0.0006)	0.0494278	0.0250583	0.0008(0.0008,0.0008)	0.019919	0.00641771	0.789079	-0.267506		0.832572	0.7891	0.7891
Veillonellaceae	0.0007(0.0007,0.0007)	0.0123236	0.00358879	0.0013(0.0013,0.0013)	0.0282529	0.00528695	0.0486558	-1.9716	*	0.171576	0.0487	* 0.0487
Selenomonadaceae	<0.0001(<0.0001,<0.0001)	0.0188981	0.00537583	<0.0001(<0.0001,<0.0001)	0.0201675	0.00570854	0.0453591	-2.00131	*	0.166507	0.0454	* 0.0454
Rikenellaceae	0.0005(0.0005,0.0005)	0.0125711	0.00289598	0.0008(0.0008,0.0008)	0.0202562	0.00400343	0.340607	-0.952967		0.536956	0.3406	0.3406
[Eubacterium]_coprostanoligenes_group	0.0001(0.0001,0.0001)	0.0125777	0.00595159	0.0004(0.0004,0.0004)	0.0178821	0.00321981	0.0119905	-2.51242	*	0.0642693	0.012	* 0.012
Clostridia_UCG-014	<0.0001(<0.0001,<0.0001)	0.00239911	0.0018594	<0.0001(<0.0001,<0.0001)	0.0138035	0.00503529	0.0205329	-2.31646	*	0.0833762	0.0205	* 0.0205
Tannerellaceae	0.0012(0.0012,0.0012)	0.00637784	0.00125381	0.001(0.001,0.001)	0.0089385	0.00129842	0.393347	-0.853564		0.58565	0.3933	0.3933
Lactobacillaceae	<0.0001(<0.0001,<0.0001)	0.00335224	0.00288286	<0.0001(<0.0001,<0.0001)	0.00937925	0.00425848	0.0532631	-1.93278		0.175328	0.0533	0.0533
Erysipelatoclostridiaceae	0.0002(0.0002,0.0002)	0.000963816	0.000187349	0.0014(0.0014,0.0014)	0.0103988	0.00297478	1.71217e-09	-6.023	***	2.29431e-07	<0.0001	***<0.0001
Christensenellaceae	<0.0001(<0.0001,<0.0001)	0.00270584	0.000951881	<0.0001(<0.0001,<0.0001)	0.00910214	0.00243063	0.0955534	-1.6668		0.261309	0.0956	0.0956
Acidaminococcaceae	0.0011(0.0011,0.0011)	0.00614621	0.00124105	<0.0001(<0.0001,<0.0001)	0.00611416	0.000972939	0.304625	-1.02656		0.516931	0.3046	0.3046
Sutterellaceae	0.002(0.002,0.002)	0.00780997	0.00242544	0.0008(0.0008,0.0008)	0.00415967	0.000689979	0.0154176	-2.42242	*	0.0706024	0.0154	* 0.0154
Peptostreptococcaceae	<0.0001(<0.0001,<0.0001)	0.0016195	0.000694862	0.0011(0.0011,0.0011)	0.00548238	0.00116372	7.33293e-08	-5.38282	***	2.45653e-06	<0.0001	***<0.0001
Streptococcaceae	0.0002(0.0002,0.0002)	0.00253208	0.000736712	0.0005(0.0005,0.0005)	0.00428863	0.000742937	0.0163334	-2.40138	*	0.0706024	0.0163	* 0.0163
Clostridiaceae	<0.0001(<0.0001,<0.0001)	0.000786763	0.000518839	0.0002(0.0002,0.0002)	0.00479121	0.00179327	1.65836e-06	-4.79114	***	3.17457e-05	<0.0001	***<0.0001
Barnesiellaceae	<0.0001(<0.0001,<0.0001)	0.00203792	0.000877621	<0.0001(<0.0001,<0.0001)	0.00402568	0.00098772	0.500813	-0.673211		0.6077	0.5008	0.5008
Pseudomonadaceae	<0.0001(<0.0001,<0.0001)	0	0	<0.0001(<0.0001,<0.0001)	0.00451701	0.00417342	0.00175801	-3.12833	**	0.0168267	0.0018	** 0.0018
Coriobacteriaceae	<0.0001(<0.0001,<0.0001)	0.000423579	0.000125149	0.0007(0.0007,0.0007)	0.00428657	0.000547295	1.18533e-08	-5.70182	***	5.29448e-07	<0.0001	***<0.0001
Butyricicoccaceae	0.0004(0.0004,0.0004)	0.00110663	0.00017541	0.0013(0.0013,0.0013)	0.00353439	0.000402167	5.52443e-07	-5.00714	***	1.48055e-05	<0.0001	***<0.0001
Muribaculaceae	<0.0001(<0.0001,<0.0001)	0.0026315	0.00136746	<0.0001(<0.0001,<0.0001)	0.00272318	0.000944795	0.184091	-1.32826		0.418105	0.1841	0.1841
Desulfovibrionaceae	0.0002(0.0002,0.0002)	0.00169482	0.000428551	<0.0001(<0.0001,<0.0001)	0.0026698	0.000686065	0.592323	-0.535472		0.673169	0.5923	0.5923
Monoglobaceae	<0.0001(<0.0001,<0.0001)	0.000450263	0.000118198	0.0006(0.0006,0.0006)	0.00309078	0.000458626	4.02723e-09	-5.88307	***	2.69824e-07	<0.0001	***<0.0001
Flavobacteriaceae	<0.0001(<0.0001,<0.0001)	9.89474e-06	4.9947e-06	<0.0001(<0.0001,<0.0001)	0.00288882	0.0026788	0.795405	-0.259298		0.83269	0.7954	0.7954
Pasteurellaceae	<0.0001(<0.0001,<0.0001)	0.0005665	0.000204162	<0.0001(<0.0001,<0.0001)	0.00249963	0.000872078	0.213928	-1.24284		0.422417	0.2139	0.2139
Marinifilaceae	<0.0001(<0.0001,<0.0001)	0.00155147	0.000320033	<0.0001(<0.0001,<0.0001)	0.00199718	0.000363417	0.918389	-0.102463		0.946648	0.9184	0.9184
Erysipelotrichaceae	<0.0001(<0.0001,<0.0001)	0.000435474	9.75086e-05	0.0003(0.0003,0.0003)	0.00226984	0.000390298	5.11901e-06	-4.55985	***	7.62164e-05	<0.0001	***<0.0001
Rhodobacteraceae	<0.0001(<0.0001,<0.0001)	0	0	<0.0001(<0.0001,<0.0001)	0.00172432	0.00166121	0.0778861	-1.76309		0.222058	0.0779	0.0779
Clostridia_unclassified	<0.0001(<0.0001,<0.0001)	0.000472632	0.000110019	0.0002(0.0002,0.0002)	0.00102717	0.000159707	0.0152657	-2.42601	*	0.0706024	0.0153	* 0.0153
Oscillospirales_UCG-010	<0.0001(<0.0001,<0.0001)	0.000261526	9.14873e-05	<0.0001(<0.0001,<0.0001)	0.00113222	0.000326417	0.400398	-0.84091		0.589598	0.4004	0.4004
Anaerovoracaceae	<0.0001(<0.0001,<0.0001)	0.000510553	0.000154301	<0.0001(<0.0001,<0.0001)	0.000732145	0.00010267	0.197699	-1.28813		0.422417	0.1977	0.1977
Fusobacteriaceae	<0.0001(<0.0001,<0.0001)	0.00148942	0.00109568	<0.0001(<0.0001,<0.0001)	0.000221605	8.05493e-05	0.592791	-0.534797		0.673169	0.5928	0.5928
Peptostreptococcales-Tissierellales	<0.0001(<0.0001,<0.0001)	8.15263e-05	3.28448e-05	<0.0001(<0.0001,<0.0001)	0.000880382	0.00070905	0.34464	-0.945036		0.536998	0.3446	0.3446
Akkermansiaceae	<0.0001(<0.0001,<0.0001)	7.75e-05	3.30386e-05	<0.0001(<0.0001,<0.0001)	0.000732684	0.000259225	0.930277	-0.0874969		0.951581	0.9303	0.9303
Eggerthellaceae	<0.0001(<0.0001,<0.0001)	0.000127842	3.57876e-05	0.0001(0.0001,0.0001)	0.000546895	7.09365e-05	8.40598e-07	-4.9257	***	1.87733e-05	<0.0001	***<0.0001
Oscillospirales_unclassified	<0.0001(<0.0001,<0.0001)	0.000285421	0.000151125	<0.0001(<0.0001,<0.0001)	0.000342461	7.31576e-05	0.0162129	-2.40409	*	0.0706024	0.0162	* 0.0162
Carnobacteriaceae	<0.0001(<0.0001,<0.0001)	2.19737e-05	8.91277e-06	<0.0001(<0.0001,<0.0001)	0.000458934	0.000379514	0.00700492	-2.69661	**	0.0451262	0.007	** 0.007
Alcaligenaceae	<0.0001(<0.0001,<0.0001)	0	0	<0.0001(<0.0001,<0.0001)	0.000373171	0.000352768	0.109399	-1.6009		0.281913	0.1094	0.1094
Chloroplast	<0.0001(<0.0001,<0.0001)	3.86842e-06	2.96355e-06	<0.0001(<0.0001,<0.0001)	0.000365487	0.000352126	0.0837576	-1.72929		0.233823	0.0838	0.0838
Clostridia_vadinBB60_group	<0.0001(<0.0001,<0.0001)	9.51053e-05	5.77574e-05	<0.0001(<0.0001,<0.0001)	0.000285697	0.000182675	0.635904	-0.473433		0.703684	0.6359	0.6359
Dysgonomonadaceae	<0.0001(<0.0001,<0.0001)	0	0	<0.0001(<0.0001,<0.0001)	0.000325039	0.000292837	0.220665	-1.22476		0.422417	0.2207	0.2207
Enterococcaceae	<0.0001(<0.0001,<0.0001)	4.89737e-05	2.03099e-05	<0.0001(<0.0001,<0.0001)	0.000270342	9.68927e-05	0.367544	-0.901083		0.55967	0.3675	0.3675
Bacillaceae	<0.0001(<0.0001,<0.0001)	0	0	<0.0001(<0.0001,<0.0001)	0.000254947	0.000247391	0.154546	-1.42365		0.369808	0.1545	0.1545
Bacilli_RF39	<0.0001(<0.0001,<0.0001)	2.61053e-05	2.45598e-05	<0.0001(<0.0001,<0.0001)	0.000240303	7.9993e-05	0.00397484	-2.88015	**	0.0295905	0.004	** 0.004
Leuconostocaceae	<0.0001(<0.0001,<0.0001)	4.16053e-05	1.82497e-05	<0.0001(<0.0001,<0.0001)	0.000228855	0.000125285	0.286496	-1.06584		0.516931	0.2865	0.2865
Saccharimonadaceae	<0.0001(<0.0001,<0.0001)	3.38947e-05	9.73298e-06	<0.0001(<0.0001,<0.0001)	0.000210171	5.53208e-05	1.51664e-05	-4.32626	***	0.000203229	<0.0001	***<0.0001
Bacteroidales_unclassified	<0.0001(<0.0001,<0.0001)	0.000234763	7.0195e-05	<0.0001(<0.0001,<0.0001)	0.000107592	3.25645e-05	0.00907167	-2.60934	**	0.0506502	0.0091	** 0.0091
Bacteria_unclassified	<0.0001(<0.0001,<0.0001)	0.000140026	2.37675e-05	<0.0001(<0.0001,<0.0001)	0.000140447	2.24524e-05	0.277627	-1.08567		0.516695	0.2776	0.2776
Synergistaceae	<0.0001(<0.0001,<0.0001)	1.56316e-05	1.09052e-05	<0.0001(<0.0001,<0.0001)	0.000181618	0.000147939	0.0677952	-1.82637		0.201879	0.0678	0.0678
Atopobiaceae	<0.0001(<0.0001,<0.0001)	3.71316e-05	2.82041e-05	<0.0001(<0.0001,<0.0001)	0.000155763	8.60762e-05	0.324046	-0.986177		0.516931	0.324	0.324
Coriobacteriales_Incertae_Sedis	<0.0001(<0.0001,<0.0001)	7.53684e-05	2.40345e-05	<0.0001(<0.0001,<0.0001)	0.000125724	3.09955e-05	0.293558	-1.05035		0.516931	0.2936	0.2936
Cellulomonadaceae	<0.0001(<0.0001,<0.0001)	0	0	<0.0001(<0.0001,<0.0001)	0.000152105	0.000152105	0.491139	-0.688499		0.6077	0.4911	0.4911
Firmicutes_unclassified	<0.0001(<0.0001,<0.0001)	6.90526e-05	2.742e-05	<0.0001(<0.0001,<0.0001)	0.000111816	2.77395e-05	0.245901	-1.16036		0.464095	0.2459	0.2459
Actinomycetaceae	<0.0001(<0.0001,<0.0001)	7.97895e-05	1.36178e-05	<0.0001(<0.0001,<0.0001)	0.000104553	1.98879e-05	0.847986	-0.191688		0.880854	0.848	0.848
Oxalobacteraceae	<0.0001(<0.0001,<0.0001)	1.66579e-05	8.05593e-06	<0.0001(<0.0001,<0.0001)	0.000102105	3.7721e-05	0.218749	-1.22986		0.422417	0.2187	0.2187
Aeromonadaceae	<0.0001(<0.0001,<0.0001)	0	0	<0.0001(<0.0001,<0.0001)	0.000108171	9.40669e-05	0.109399	-1.6009		0.281913	0.1094	0.1094
Halomonadaceae	<0.0001(<0.0001,<0.0001)	0	0	<0.0001(<0.0001,<0.0001)	9.43816e-05	8.35066e-05	0.00512212	-2.79925	**	0.0361244	0.0051	** 0.0051
Rhodospirillales_uncultured	<0.0001(<0.0001,<0.0001)	1.98158e-05	1.98158e-05	<0.0001(<0.0001,<0.0001)	8.3e-05	7.58833e-05	0.734298	-0.339414		0.787167	0.7343	0.7343
Peptococcaceae	<0.0001(<0.0001,<0.0001)	1.90789e-05	6.7146e-06	<0.0001(<0.0001,<0.0001)	6.70658e-05	2.27369e-05	0.607802	-0.513214		0.684415	0.6078	0.6078
Gemellaceae	<0.0001(<0.0001,<0.0001)	1.81053e-05	7.86884e-06	<0.0001(<0.0001,<0.0001)	6.69342e-05	1.44489e-05	0.00252436	-3.02041	**	0.0211415	0.0025	** 0.0025
Comamonadaceae	<0.0001(<0.0001,<0.0001)	0.000143921	0.000143921	<0.0001(<0.0001,<0.0001)	2.21053e-06	1.08972e-06	0.547576	-0.601397		0.643642	0.5476	0.5476
Nocardiaceae	<0.0001(<0.0001,<0.0001)	4.57895e-06	2.78194e-06	<0.0001(<0.0001,<0.0001)	7.025e-05	3.4758e-05	0.351741	-0.931217		0.541763	0.3517	0.3517
Micrococcaceae	<0.0001(<0.0001,<0.0001)	9.21053e-06	3.33569e-06	<0.0001(<0.0001,<0.0001)	6.40789e-05	4.27219e-05	0.0520488	-1.94273		0.175328	0.052	0.052
Defluviitaleaceae	<0.0001(<0.0001,<0.0001)	3.02895e-05	1.16861e-05	<0.0001(<0.0001,<0.0001)	4.89605e-05	2.14452e-05	0.511833	-0.655986		0.612372	0.5118	0.5118
Neisseriaceae	<0.0001(<0.0001,<0.0001)	4.93947e-05	1.16444e-05	<0.0001(<0.0001,<0.0001)	3.50526e-05	1.00246e-05	0.0600327	-1.88055		0.191533	0.06	0.06
Porphyromonadaceae	<0.0001(<0.0001,<0.0001)	4.37105e-05	9.48098e-06	<0.0001(<0.0001,<0.0001)	3.64474e-05	9.39954e-06	0.064602	-1.848		0.197497	0.0646	0.0646
Moraxellaceae	<0.0001(<0.0001,<0.0001)	1.5e-06	1.5e-06	<0.0001(<0.0001,<0.0001)	5.38816e-05	2.68389e-05	0.0536452	-1.92969		0.175328	0.0536	0.0536
Marinobacteraceae	<0.0001(<0.0001,<0.0001)	0	0	<0.0001(<0.0001,<0.0001)	5.01842e-05	4.55713e-05	0.321588	-0.991199		0.516931	0.3216	0.3216
Chlorobiaceae	<0.0001(<0.0001,<0.0001)	0	0	<0.0001(<0.0001,<0.0001)	4.69474e-05	1.12702e-05	0.000269	-3.64346	***	0.0032769	0.0003	***0.0003
Hafniaceae	<0.0001(<0.0001,<0.0001)	7.71053e-06	5.47007e-06	<0.0001(<0.0001,<0.0001)	3.89868e-05	3.80987e-05	0.74114	-0.330345		0.788196	0.7411	0.7411
Bacteroidales_uncultured	<0.0001(<0.0001,<0.0001)	1.18684e-05	1.11613e-05	<0.0001(<0.0001,<0.0001)	3.47895e-05	2.87036e-05	0.50324	-0.669401		0.6077	0.5032	0.5032
Victivallaceae	<0.0001(<0.0001,<0.0001)	7.29737e-05	4.17947e-05	<0.0001(<0.0001,<0.0001)	1.09211e-06	7.68498e-07	0.00862692	-2.6265	**	0.0502612	0.0086	** 0.0086
Bacilli_unclassified	<0.0001(<0.0001,<0.0001)	6.73684e-06	3.04767e-06	<0.0001(<0.0001,<0.0001)	3.32237e-05	8.47224e-06	0.00739056	-2.67871	**	0.0451262	0.0074	** 0.0074
Xanthomonadales_unclassified	<0.0001(<0.0001,<0.0001)	0	0	<0.0001(<0.0001,<0.0001)	3.64868e-05	3.64868e-05	0.491139	-0.688499		0.6077	0.4911	0.4911
Eubacteriaceae	<0.0001(<0.0001,<0.0001)	8.28947e-06	6.28744e-06	<0.0001(<0.0001,<0.0001)	3.22237e-05	1.77342e-05	0.0708434	-1.80648		0.20637	0.0708	0.0708
Sphingobacteriaceae	<0.0001(<0.0001,<0.0001)	0	0	<0.0001(<0.0001,<0.0001)	3.60395e-05	3.4821e-05	0.321588	-0.991199		0.516931	0.3216	0.3216
Bacteroidota_unclassified	<0.0001(<0.0001,<0.0001)	1.82632e-05	8.04801e-06	<0.0001(<0.0001,<0.0001)	2.16184e-05	6.17857e-06	0.640667	-0.466766		0.703684	0.6407	0.6407
Actinobacteria_unclassified	<0.0001(<0.0001,<0.0001)	0	0	<0.0001(<0.0001,<0.0001)	2.89211e-05	2.72177e-05	0.220665	-1.22476		0.422417	0.2207	0.2207
Hungateiclostridiaceae	<0.0001(<0.0001,<0.0001)	0	0	<0.0001(<0.0001,<0.0001)	2.47368e-05	1.74466e-05	0.220665	-1.22476		0.422417	0.2207	0.2207
Microbacteriaceae	<0.0001(<0.0001,<0.0001)	0	0	<0.0001(<0.0001,<0.0001)	2.41711e-05	2.41711e-05	0.491139	-0.688499		0.6077	0.4911	0.4911
[Clostridium]_methylpentosum_group	<0.0001(<0.0001,<0.0001)	1.52632e-06	1.52632e-06	<0.0001(<0.0001,<0.0001)	2.27105e-05	1.15115e-05	0.192552	-1.30307		0.422417	0.1926	0.1926
Chitinophagaceae	<0.0001(<0.0001,<0.0001)	0	0	<0.0001(<0.0001,<0.0001)	2.26447e-05	1.99341e-05	0.321588	-0.991199		0.516931	0.3216	0.3216
Bacteroidia_unclassified	<0.0001(<0.0001,<0.0001)	1.09211e-05	9.68291e-06	<0.0001(<0.0001,<0.0001)	1.59868e-05	4.50487e-06	0.0648498	-1.84629		0.197497	0.0648	0.0648
Leptotrichiaceae	<0.0001(<0.0001,<0.0001)	1.96579e-05	5.99137e-06	<0.0001(<0.0001,<0.0001)	9.68421e-06	3.46745e-06	0.0186917	-2.35162	*	0.0782717	0.0187	* 0.0187
Trueperaceae	<0.0001(<0.0001,<0.0001)	0	0	<0.0001(<0.0001,<0.0001)	1.91579e-05	1.91579e-05	0.491139	-0.688499		0.6077	0.4911	0.4911
Victivallales_vadinBE97	<0.0001(<0.0001,<0.0001)	3.45263e-05	3.45263e-05	<0.0001(<0.0001,<0.0001)	0	0	0.162833	-1.39561		0.37644	0.1628	0.1628
Saccharimonadales	<0.0001(<0.0001,<0.0001)	0	0	<0.0001(<0.0001,<0.0001)	1.65789e-05	3.84011e-06	0.000395544	-3.54304	***	0.0044169	0.0004	***0.0004
Firmicutes_Incertae_Sedis_DTU014	<0.0001(<0.0001,<0.0001)	5.52632e-07	5.52632e-07	<0.0001(<0.0001,<0.0001)	1.2e-05	6.69042e-06	0.503394	-0.66916		0.6077	0.5034	0.5034
Yersiniaceae	<0.0001(<0.0001,<0.0001)	8.84211e-06	6.36687e-06	<0.0001(<0.0001,<0.0001)	7.02632e-06	6.37115e-06	0.558508	-0.58506		0.650783	0.5585	0.5585
Gastranaerophilales	<0.0001(<0.0001,<0.0001)	1.05263e-06	1.05263e-06	<0.0001(<0.0001,<0.0001)	1.07237e-05	9.42547e-06	0.991352	-0.0108386		0.998806	0.9914	0.9914
Erwiniaceae	<0.0001(<0.0001,<0.0001)	2.01053e-05	8.9265e-06	<0.0001(<0.0001,<0.0001)	6.44737e-07	6.44737e-07	0.00235899	-3.04087	**	0.0210737	0.0024	** 0.0024
Thermomicrobiales_JG30-KF-CM45	<0.0001(<0.0001,<0.0001)	0	0	<0.0001(<0.0001,<0.0001)	1.00132e-05	1.00132e-05	0.491139	-0.688499		0.6077	0.4911	0.4911
Acidaminobacteraceae	<0.0001(<0.0001,<0.0001)	0	0	<0.0001(<0.0001,<0.0001)	9.36842e-06	5.30246e-06	0.0397437	-2.0564	*	0.152161	0.0397	* 0.0397
Staphylococcaceae	<0.0001(<0.0001,<0.0001)	0	0	<0.0001(<0.0001,<0.0001)	9.02632e-06	4.13479e-06	0.0283943	-2.19179	*	0.111907	0.0284	* 0.0284
Corynebacteriaceae	<0.0001(<0.0001,<0.0001)	3.71053e-06	2.64519e-06	<0.0001(<0.0001,<0.0001)	7.03947e-06	2.06851e-06	0.132993	-1.5024		0.336246	0.133	0.133
Ethanoligenenaceae	<0.0001(<0.0001,<0.0001)	4.73684e-06	2.77939e-06	<0.0001(<0.0001,<0.0001)	5.25e-06	2.42336e-06	1	0		1	1	1
Lactobacillales_unclassified	<0.0001(<0.0001,<0.0001)	3.71053e-06	2.09005e-06	<0.0001(<0.0001,<0.0001)	5.51316e-06	2.92272e-06	0.964113	-0.0449929		0.978721	0.9641	0.9641
Campylobacteraceae	<0.0001(<0.0001,<0.0001)	2e-06	1.46655e-06	<0.0001(<0.0001,<0.0001)	6.18421e-06	3.11914e-06	0.591849	-0.536158		0.673169	0.5918	0.5918
Aerococcaceae	<0.0001(<0.0001,<0.0001)	4.5e-06	4.5e-06	<0.0001(<0.0001,<0.0001)	4.67105e-06	2.03783e-06	0.216752	-1.23521		0.422417	0.2168	0.2168
Nocardioidaceae	<0.0001(<0.0001,<0.0001)	0	0	<0.0001(<0.0001,<0.0001)	6.46053e-06	5.81934e-06	0.321588	-0.991199		0.516931	0.3216	0.3216
Succinivibrionaceae	<0.0001(<0.0001,<0.0001)	1.27632e-05	7.4825e-06	<0.0001(<0.0001,<0.0001)	0	0	0.0138798	-2.46036	*	0.0688848	0.0139	* 0.0139
Enterobacterales_unclassified	<0.0001(<0.0001,<0.0001)	0	0	<0.0001(<0.0001,<0.0001)	5.63158e-06	5.63158e-06	0.491139	-0.688499		0.6077	0.4911	0.4911
Dietziaceae	<0.0001(<0.0001,<0.0001)	0	0	<0.0001(<0.0001,<0.0001)	5.59211e-06	3.91386e-06	0.154546	-1.42365		0.369808	0.1545	0.1545
Oscillospirales	<0.0001(<0.0001,<0.0001)	1.57895e-06	1.57895e-06	<0.0001(<0.0001,<0.0001)	4.80263e-06	3.49692e-06	0.392906	-0.854358		0.58565	0.3929	0.3929
Propionibacteriaceae	<0.0001(<0.0001,<0.0001)	0	0	<0.0001(<0.0001,<0.0001)	5.13158e-06	3.13701e-06	0.220665	-1.22476		0.422417	0.2207	0.2207
Cryomorphaceae	<0.0001(<0.0001,<0.0001)	0	0	<0.0001(<0.0001,<0.0001)	4.92105e-06	4.40752e-06	0.321588	-0.991199		0.516931	0.3216	0.3216
Oscillospirales_UCG-011	<0.0001(<0.0001,<0.0001)	0	0	<0.0001(<0.0001,<0.0001)	4.46053e-06	2.24683e-06	0.109399	-1.6009		0.281913	0.1094	0.1094
Dermabacteraceae	<0.0001(<0.0001,<0.0001)	0	0	<0.0001(<0.0001,<0.0001)	4.11842e-06	2.69665e-06	0.220665	-1.22476		0.422417	0.2207	0.2207
Exiguobacteraceae	<0.0001(<0.0001,<0.0001)	0	0	<0.0001(<0.0001,<0.0001)	3.39474e-06	3.31568e-06	0.321588	-0.991199		0.516931	0.3216	0.3216
Sphingomonadaceae	<0.0001(<0.0001,<0.0001)	0	0	<0.0001(<0.0001,<0.0001)	3.25e-06	1.83505e-06	0.154546	-1.42365		0.369808	0.1545	0.1545
Burkholderiaceae	<0.0001(<0.0001,<0.0001)	0	0	<0.0001(<0.0001,<0.0001)	2.48684e-06	1.56693e-06	0.220665	-1.22476		0.422417	0.2207	0.2207
Mitochondria	<0.0001(<0.0001,<0.0001)	2.89474e-07	2.89474e-07	<0.0001(<0.0001,<0.0001)	2.19737e-06	1.34882e-06	0.706079	-0.377127		0.769224	0.7061	0.7061
Corynebacteriales_Incertae_Sedis	<0.0001(<0.0001,<0.0001)	0	0	<0.0001(<0.0001,<0.0001)	2.22368e-06	2.22368e-06	0.491139	-0.688499		0.6077	0.4911	0.4911
Absconditabacteriales_(SR1)	<0.0001(<0.0001,<0.0001)	4.13158e-06	2.32928e-06	<0.0001(<0.0001,<0.0001)	0	0	0.0138798	-2.46036	*	0.0688848	0.0139	* 0.0139
Cardiobacteriaceae	<0.0001(<0.0001,<0.0001)	1.07895e-06	1.07895e-06	<0.0001(<0.0001,<0.0001)	1.40789e-06	8.1632e-07	0.734298	-0.339414		0.787167	0.7343	0.7343
Spirochaetaceae	<0.0001(<0.0001,<0.0001)	0	0	<0.0001(<0.0001,<0.0001)	1.57895e-06	1.57895e-06	0.491139	-0.688499		0.6077	0.4911	0.4911
Gammaproteobacteria_unclassified	<0.0001(<0.0001,<0.0001)	0	0	<0.0001(<0.0001,<0.0001)	1.52632e-06	1.52632e-06	0.491139	-0.688499		0.6077	0.4911	0.4911
Rubritaleaceae	<0.0001(<0.0001,<0.0001)	0	0	<0.0001(<0.0001,<0.0001)	1.42105e-06	1.42105e-06	0.491139	-0.688499		0.6077	0.4911	0.4911
Saprospiraceae	<0.0001(<0.0001,<0.0001)	0	0	<0.0001(<0.0001,<0.0001)	1.39474e-06	1.39474e-06	0.491139	-0.688499		0.6077	0.4911	0.4911
Alphaproteobacteria_unclassified	<0.0001(<0.0001,<0.0001)	0	0	<0.0001(<0.0001,<0.0001)	1.36842e-06	1.36842e-06	0.491139	-0.688499		0.6077	0.4911	0.4911
Bacteria_MBNT15	<0.0001(<0.0001,<0.0001)	2.65789e-06	1.85471e-06	<0.0001(<0.0001,<0.0001)	0	0	0.0459759	-1.99561	*	0.166507	0.046	* 0.046
Saccharospirillaceae	<0.0001(<0.0001,<0.0001)	0	0	<0.0001(<0.0001,<0.0001)	1.19737e-06	1.19737e-06	0.491139	-0.688499		0.6077	0.4911	0.4911
Idiomarinaceae	<0.0001(<0.0001,<0.0001)	0	0	<0.0001(<0.0001,<0.0001)	1.15789e-06	8.15218e-07	0.321588	-0.991199		0.516931	0.3216	0.3216
Wohlfahrtiimonadaceae	<0.0001(<0.0001,<0.0001)	0	0	<0.0001(<0.0001,<0.0001)	1.13158e-06	1.13158e-06	0.491139	-0.688499		0.6077	0.4911	0.4911
Peptostreptococcales-Tissierellales_unclassified	<0.0001(<0.0001,<0.0001)	0	0	<0.0001(<0.0001,<0.0001)	1.07895e-06	1.07895e-06	0.491139	-0.688499		0.6077	0.4911	0.4911
Rhizobiaceae	<0.0001(<0.0001,<0.0001)	9.21053e-07	9.21053e-07	<0.0001(<0.0001,<0.0001)	5.52632e-07	5.52632e-07	0.634234	-0.475776		0.703684	0.6342	0.6342
Saccharimonadales_unclassified	<0.0001(<0.0001,<0.0001)	0	0	<0.0001(<0.0001,<0.0001)	7.89474e-07	6.05622e-07	0.321588	-0.991199		0.516931	0.3216	0.3216
Caulobacteraceae	<0.0001(<0.0001,<0.0001)	0	0	<0.0001(<0.0001,<0.0001)	1.84211e-07	1.84211e-07	0.491139	-0.688499		0.6077	0.4911	0.4911
Beijerinckiaceae	<0.0001(<0.0001,<0.0001)	0	0	<0.0001(<0.0001,<0.0001)	1.71053e-07	1.71053e-07	0.491139	-0.688499		0.6077	0.4911	0.4911

## Sheet: Data S8. The specific bacterial
Biomaker_names	Logarithm value	Groups	LDA_value	P_value
d__Bacteria.p__Firmicutes.c__Clostridia.o__Clostridia_unclassified.f__Clostridia_unclassified	3.01164	HC_F	2.7348	0.0151397
d__Bacteria.p__Firmicutes.c__Clostridia.o__Clostridiales	3.68045	HC_F	3.32135	1.63364e-06
d__Bacteria.p__Firmicutes.c__Bacilli	4.4458	HC_F	4.00549	1.12709e-08
d__Bacteria.p__Actinobacteriota.c__Coriobacteriia.o__Coriobacteriales	3.70884	HC_F	3.39111	4.83167e-11
d__Bacteria.p__Firmicutes.c__Bacilli.o__Erysipelotrichales.f__Erysipelatoclostridiaceae.g__Erysipelotrichaceae_UCG_003	3.61343	HC_F	3.3238	0.000378605
d__Bacteria.p__Firmicutes.c__Clostridia.o__Lachnospirales.f__Lachnospiraceae.g__Coprococcus	3.9038	HC_F	3.44576	2.13935e-05
d__Bacteria.p__Actinobacteriota.c__Actinobacteria.o__Bifidobacteriales.f__Bifidobacteriaceae.g__Bifidobacterium	4.791	HC_F	4.15523	1.92912e-06
d__Bacteria.p__Bacteroidota.c__Bacteroidia.o__Bacteroidales	5.71017	OS_F	5.11364	8.52414e-07
d__Bacteria.p__Firmicutes.c__Negativicutes.o__Veillonellales_Selenomonadales.f__Selenomonadaceae	4.30465	HC_F	3.60979	0.045032
d__Bacteria.p__Patescibacteria.c__Saccharimonadia.o__Saccharimonadales.f__Saccharimonadaceae.g__Saccharimonadaceae_TM7x	2.25654	HC_F	3.82637	0.000185022
d__Bacteria.p__Patescibacteria	2.35706	HC_F	3.91635	1.05088e-05
d__Bacteria.p__Bacteroidota.c__Bacteroidia.o__Bacteroidales.f__Bacteroidales_unclassified	2.37063	OS_F	3.57966	0.00898745
d__Bacteria.p__Firmicutes.c__Bacilli.o__Lactobacillales.f__Streptococcaceae	3.63232	HC_F	2.98729	0.0161997
d__Bacteria.p__Firmicutes.c__Bacilli.o__Staphylococcales	1.88059	HC_F	4.45611	0.00068397
d__Bacteria.p__Firmicutes.c__Bacilli.o__Staphylococcales.f__Gemellaceae	1.82565	HC_F	4.27042	0.00249674
d__Bacteria.p__Actinobacteriota.c__Coriobacteriia.o__Coriobacteriales.f__Eggerthellaceae.g__Eggerthella	2.00359	HC_F	3.77207	0.00713326
d__Bacteria.p__Firmicutes.c__Clostridia.o__Oscillospirales.f__Ruminococcaceae.g__Subdoligranulum	4.88278	HC_F	4.30057	0.000148892
d__Bacteria.p__Firmicutes.c__Clostridia.o__Peptostreptococcales_Tissierellales	3.85159	HC_F	3.46626	2.79017e-08
d__Bacteria.p__Firmicutes.c__Clostridia.o__Lachnospirales.f__Lachnospiraceae.g__Blautia	4.63488	HC_F	4.04884	1.84547e-05
d__Bacteria.p__Actinobacteriota.c__Actinobacteria	4.79454	HC_F	4.162	1.56487e-06
d__Bacteria.p__Firmicutes.c__Bacilli.o__Staphylococcales.f__Gemellaceae.g__Gemella	1.82565	HC_F	4.22036	0.00249674
d__Bacteria.p__Proteobacteria.c__Gammaproteobacteria.o__Burkholderiales.f__Sutterellaceae	3.89265	OS_F	3.30005	0.0152906
d__Bacteria.p__Bacteroidota.c__Bacteroidia.o__Bacteroidales.f__Prevotellaceae.g__Prevotella	5.42328	OS_F	4.96407	0.00131379
d__Bacteria.p__Firmicutes.c__Bacilli.o__Erysipelotrichales.f__Erysipelotrichaceae.g__Turicibacter	2.43987	HC_F	3.58846	0.00117689
d__Bacteria.p__Firmicutes.c__Clostridia.o__Lachnospirales.f__Lachnospiraceae.g__Agathobacter	4.61566	HC_F	4.0608	0.000104424
d__Bacteria.p__Firmicutes.c__Clostridia.o__Lachnospirales.f__Lachnospiraceae.g__Dorea	4.08322	HC_F	3.56212	9.11081e-05
d__Bacteria.p__Bacteroidota.c__Bacteroidia	5.71019	OS_F	5.10561	9.93542e-07
d__Bacteria.p__Actinobacteriota.c__Coriobacteriia	3.70884	HC_F	3.39111	4.83167e-11
d__Bacteria.p__Firmicutes.c__Bacilli.o__Erysipelotrichales.f__Erysipelatoclostridiaceae	4.01698	HC_F	3.67486	1.68065e-09
d__Bacteria.p__Bacteroidota	5.7102	OS_F	5.10552	9.93542e-07
d__Bacteria.p__Firmicutes.c__Clostridia.o__Lachnospirales.f__Lachnospiraceae.g__Anaerostipes	4.08956	HC_F	3.6362	0.000427493
d__Bacteria.p__Bacteroidota.c__Bacteroidia.o__Bacteroidales.f__Prevotellaceae.g__Alloprevotella	3.38099	OS_F	2.83499	0.000592854
d__Bacteria.p__Firmicutes.c__Clostridia.o__Lachnospirales.f__Lachnospiraceae.g__Lachnospiraceae_FCS020_group	2.59676	HC_F	3.31223	0.000719391
d__Bacteria.p__Firmicutes.c__Clostridia.o__Lachnospirales.f__Lachnospiraceae.g___Ruminococcus__torques_group	4.17843	HC_F	3.65654	0.0213242
d__Bacteria.p__Firmicutes.c__Clostridia.o__Peptostreptococcales_Tissierellales.f__Peptostreptococcaceae.g__Intestinibacter	2.79711	HC_F	3.01307	0.000218753
d__Bacteria.p__Actinobacteriota.c__Coriobacteriia.o__Coriobacteriales.f__Eggerthellaceae	2.7379	HC_F	3.62557	8.27725e-07
d__Bacteria.p__Firmicutes.c__Clostridia.o__Lachnospirales	5.35001	HC_F	4.682	0.000946305
d__Bacteria.p__Firmicutes.c__Clostridia.o__Clostridia_unclassified.f__Clostridia_unclassified.g__Clostridia_unclassified	3.01164	HC_F	2.7348	0.0151397
d__Bacteria.p__Firmicutes.c__Clostridia.o__Oscillospirales.f___Eubacterium__coprostanoligenes_group	4.25242	HC_F	3.63827	0.0118887
d__Bacteria.p__Firmicutes.c__Clostridia.o__Oscillospirales.f__Ruminococcaceae	5.35963	HC_F	4.48746	0.00414091
d__Bacteria.p__Patescibacteria.c__Saccharimonadia.o__Saccharimonadales.f__Saccharimonadaceae	2.32257	HC_F	3.71753	1.49556e-05
d__Bacteria.p__Actinobacteriota	4.8288	HC_F	4.2157	2.50395e-07
d__Bacteria.p__Firmicutes.c__Clostridia.o__Oscillospirales.f__Butyricicoccaceae.g__Butyricicoccus	3.53354	HC_F	3.3163	3.61307e-07
d__Bacteria.p__Firmicutes.c__Bacilli.o__Erysipelotrichales	4.10273	HC_F	3.75425	2.41907e-11
d__Bacteria.p__Firmicutes.c__Clostridia.o__Lachnospirales.f__Lachnospiraceae.g__Fusicatenibacter	3.94687	HC_F	3.36993	2.19666e-05
d__Bacteria.p__Firmicutes.c__Clostridia.o__Oscillospirales.f__Oscillospirales_unclassified	2.53461	HC_F	3.32756	0.0160733
d__Bacteria.p__Bacteroidota.c__Bacteroidia.o__Bacteroidales.f__Prevotellaceae	5.42903	OS_F	4.96573	0.00734257
d__Bacteria.p__Actinobacteriota.c__Actinobacteria.o__Bifidobacteriales.f__Bifidobacteriaceae	4.79122	HC_F	4.15556	1.87247e-06
d__Bacteria.p__Firmicutes.c__Clostridia.o__Oscillospirales.f__Oscillospirales_unclassified.g__Oscillospirales_unclassified	2.53461	HC_F	3.39617	0.0160733
d__Bacteria.p__Firmicutes.c__Bacilli.o__Lactobacillales	4.16543	HC_F	3.65126	0.000257518
d__Bacteria.p__Firmicutes.c__Clostridia.o__Oscillospirales.f___Eubacterium__coprostanoligenes_group.g___Eubacterium__coprostanoligenes_group	4.25242	HC_F	3.63827	0.0118887
d__Bacteria.p__Patescibacteria.c__Saccharimonadia	2.35706	HC_F	3.72758	3.26954e-06
d__Bacteria.p__Actinobacteriota.c__Actinobacteria.o__Bifidobacteriales	4.79122	HC_F	4.15556	1.87247e-06
d__Bacteria.p__Firmicutes.c__Bacilli.o__Erysipelotrichales.f__Erysipelotrichaceae	3.356	HC_F	3.12892	5.04624e-06
d__Bacteria.p__Actinobacteriota.c__Coriobacteriia.o__Coriobacteriales.f__Coriobacteriaceae.g__Collinsella	3.63211	HC_F	3.35095	1.16457e-08
d__Bacteria.p__Patescibacteria.c__Saccharimonadia.o__Saccharimonadales	2.35706	HC_F	3.67694	3.26954e-06
d__Bacteria.p__Firmicutes.c__Bacilli.o__Lactobacillales.f__Streptococcaceae.g__Streptococcus	3.631	HC_F	2.9758	0.0172966
d__Bacteria.p__Bacteroidota.c__Bacteroidia.o__Bacteroidales.f__Bacteroidales_unclassified.g__Bacteroidales_unclassified	2.37063	OS_F	3.59293	0.00898745
d__Bacteria.p__Firmicutes.c__Clostridia.o__Peptostreptococcales_Tissierellales.f__Peptostreptococcaceae.g__Peptostreptococcaceae_unclassified	2.37204	HC_F	3.74035	0.000572205
d__Bacteria.p__Proteobacteria.c__Gammaproteobacteria.o__Burkholderiales.f__Sutterellaceae.g__Sutterella	3.54891	OS_F	3.11695	0.00154186
d__Bacteria.p__Firmicutes.c__Clostridia.o__Clostridia_UCG_014	4.13999	HC_F	3.6911	0.020364
d__Bacteria.p__Proteobacteria.c__Gammaproteobacteria.o__Burkholderiales	3.90417	OS_F	3.24637	0.0424889
d__Bacteria.p__Firmicutes	5.801	HC_F	5.07629	5.19025e-07
d__Bacteria.p__Firmicutes.c__Clostridia.o__Peptostreptococcales_Tissierellales.f__Peptostreptococcaceae	3.73897	HC_F	3.33125	7.21143e-08
d__Bacteria.p__Actinobacteriota.c__Coriobacteriia.o__Coriobacteriales.f__Coriobacteriaceae	3.63211	HC_F	3.35095	1.16457e-08
d__Bacteria.p__Firmicutes.c__Bacilli.o__Lactobacillales.f__Carnobacteriaceae	2.66175	HC_F	3.6685	0.00693555
d__Bacteria.p__Firmicutes.c__Clostridia.o__Lachnospirales.f__Lachnospiraceae.g__Lachnospiraceae_CAG_56	3.30883	HC_F	3.0474	0.000549693
d__Bacteria.p__Firmicutes.c__Clostridia.o__Oscillospirales.f__Ruminococcaceae.g__Ruminococcaceae_Incertae_Sedis	3.50869	HC_F	3.06266	0.000115106
d__Bacteria.p__Firmicutes.c__Clostridia.o__Oscillospirales.f__Oscillospiraceae.g__Colidextribacter	2.93549	OS_F	3.06907	0.0233115
d__Bacteria.p__Firmicutes.c__Clostridia.o__Lachnospirales.f__Lachnospiraceae.g___Eubacterium__hallii_group	3.71985	HC_F	3.3269	7.09902e-06
d__Bacteria.p__Firmicutes.c__Clostridia.o__Clostridia_UCG_014.f__Clostridia_UCG_014	4.13999	HC_F	3.6895	0.020364
d__Bacteria.p__Firmicutes.c__Clostridia.o__Clostridiales.f__Clostridiaceae.g__Clostridiaceae_Clostridium_sensu_stricto	3.6674	HC_F	3.31462	2.30369e-07
d__Bacteria.p__Firmicutes.c__Clostridia.o__Clostridiales.f__Clostridiaceae	3.68045	HC_F	3.32135	1.63364e-06
d__Bacteria.p__Firmicutes.c__Clostridia.o__Monoglobales	3.49007	HC_F	3.16238	3.95466e-09
d__Bacteria.p__Firmicutes.c__Clostridia.o__Oscillospirales.f__Ruminococcaceae.g__Ruminococcus	3.85033	HC_F	3.29552	0.0384277
d__Bacteria.p__Firmicutes.c__Clostridia.o__Peptostreptococcales_Tissierellales.f__Peptostreptococcaceae.g__Romboutsia	3.66246	HC_F	3.31086	5.83633e-08
d__Bacteria.p__Firmicutes.c__Clostridia.o__Clostridia_unclassified	3.01164	HC_F	2.7348	0.0151397
d__Bacteria.p__Firmicutes.c__Clostridia.o__Oscillospirales.f__Ruminococcaceae.g__Ruminococcaceae_unclassified	4.3592	HC_F	3.90701	0.00877249
d__Bacteria.p__Firmicutes.c__Clostridia.o__Lachnospirales.f__Lachnospiraceae.g__Lachnospiraceae_UCG_004	2.0167	OS_F	3.76543	0.00732934
d__Bacteria.p__Firmicutes.c__Clostridia.o__Monoglobales.f__Monoglobaceae	3.49007	HC_F	3.16238	3.95466e-09
d__Bacteria.p__Firmicutes.c__Clostridia.o__Oscillospirales	5.45733	HC_F	4.58069	0.00658867
d__Bacteria.p__Firmicutes.c__Clostridia.o__Lachnospirales.f__Lachnospiraceae.g___Eubacterium__ventriosum_group	3.3088	HC_F	3.12393	7.9813e-05
d__Bacteria.p__Firmicutes.c__Clostridia.o__Monoglobales.f__Monoglobaceae.g__Monoglobus	3.49007	HC_F	3.16238	3.95466e-09
d__Bacteria.p__Firmicutes.c__Clostridia.o__Oscillospirales.f__Butyricicoccaceae	3.54832	HC_F	3.32101	5.43885e-07
d__Bacteria.p__Firmicutes.c__Negativicutes.o__Veillonellales_Selenomonadales.f__Veillonellaceae.g__Dialister	4.36406	HC_F	3.9595	0.0172279
d__Bacteria.p__Firmicutes.c__Clostridia	5.74024	HC_F	4.99847	1.67863e-05
d__Bacteria.p__Firmicutes.c__Negativicutes.o__Veillonellales_Selenomonadales.f__Veillonellaceae	4.45106	HC_F	3.92869	0.0483134
d__Bacteria.p__Firmicutes.c__Clostridia.o__Clostridia_UCG_014.f__Clostridia_UCG_014.g__Clostridia_UCG_014	4.13999	HC_F	3.68801	0.020364
d__Bacteria.p__Firmicutes.c__Clostridia.o__Lachnospirales.f__Lachnospiraceae	5.34991	HC_F	4.68194	0.000966809

## Sheet: Data S9. The corresponding LDA 
Biomaker_names	Logarithm value	Groups	LDA_value	P_value
d__Bacteria.p__Bacteroidota.c__Bacteroidia.o__Bacteroidales.f__Prevotellaceae.g__Prevotella	5.42328	OS_F	4.96407	0.00131379
d__Bacteria.p__Firmicutes.c__Clostridia.o__Oscillospirales.f__Ruminococcaceae.g__Subdoligranulum	4.88278	HC_F	4.30057	0.000148892
d__Bacteria.p__Firmicutes.c__Bacilli.o__Staphylococcales.f__Gemellaceae.g__Gemella	1.82565	HC_F	4.22036	0.00249674
d__Bacteria.p__Actinobacteriota.c__Actinobacteria.o__Bifidobacteriales.f__Bifidobacteriaceae.g__Bifidobacterium	4.791	HC_F	4.15523	1.93e-06
d__Bacteria.p__Firmicutes.c__Clostridia.o__Lachnospirales.f__Lachnospiraceae.g__Agathobacter	4.61566	HC_F	4.0608	0.000104424
d__Bacteria.p__Firmicutes.c__Clostridia.o__Lachnospirales.f__Lachnospiraceae.g__Blautia	4.63488	HC_F	4.04884	1.85e-05
d__Bacteria.p__Firmicutes.c__Negativicutes.o__Veillonellales_Selenomonadales.f__Veillonellaceae.g__Dialister	4.36406	HC_F	3.9595	0.0172279
d__Bacteria.p__Firmicutes.c__Clostridia.o__Oscillospirales.f__Ruminococcaceae.g__Ruminococcaceae_unclassified	4.3592	HC_F	3.90701	0.00877249
d__Bacteria.p__Patescibacteria.c__Saccharimonadia.o__Saccharimonadales.f__Saccharimonadaceae.g__Saccharimonadaceae_TM7x	2.25654	HC_F	3.82637	0.000185022
d__Bacteria.p__Actinobacteriota.c__Coriobacteriia.o__Coriobacteriales.f__Eggerthellaceae.g__Eggerthella	2.00359	HC_F	3.77207	0.00713326
d__Bacteria.p__Firmicutes.c__Clostridia.o__Lachnospirales.f__Lachnospiraceae.g__Lachnospiraceae_UCG_004	2.0167	OS_F	3.76543	0.00732934
d__Bacteria.p__Firmicutes.c__Clostridia.o__Peptostreptococcales_Tissierellales.f__Peptostreptococcaceae.g__Peptostreptococcaceae_unclassified	2.37204	HC_F	3.74035	0.000572205
d__Bacteria.p__Firmicutes.c__Clostridia.o__Clostridia_UCG_014.f__Clostridia_UCG_014.g__Clostridia_UCG_014	4.13999	HC_F	3.68801	0.020364
d__Bacteria.p__Firmicutes.c__Clostridia.o__Lachnospirales.f__Lachnospiraceae.g___Ruminococcus__torques_group	4.17843	HC_F	3.65654	0.0213242
d__Bacteria.p__Firmicutes.c__Clostridia.o__Oscillospirales.f___Eubacterium__coprostanoligenes_group.g___Eubacterium__coprostanoligenes_group	4.25242	HC_F	3.63827	0.0118887
d__Bacteria.p__Firmicutes.c__Clostridia.o__Lachnospirales.f__Lachnospiraceae.g__Anaerostipes	4.08956	HC_F	3.6362	0.000427493
d__Bacteria.p__Bacteroidota.c__Bacteroidia.o__Bacteroidales.f__Bacteroidales_unclassified.g__Bacteroidales_unclassified	2.37063	OS_F	3.59293	0.00898745
d__Bacteria.p__Firmicutes.c__Bacilli.o__Erysipelotrichales.f__Erysipelotrichaceae.g__Turicibacter	2.43987	HC_F	3.58846	0.00117689
d__Bacteria.p__Firmicutes.c__Clostridia.o__Lachnospirales.f__Lachnospiraceae.g__Dorea	4.08322	HC_F	3.56212	9.11e-05
d__Bacteria.p__Firmicutes.c__Clostridia.o__Lachnospirales.f__Lachnospiraceae.g__Coprococcus	3.9038	HC_F	3.44576	2.14e-05
d__Bacteria.p__Firmicutes.c__Clostridia.o__Oscillospirales.f__Oscillospirales_unclassified.g__Oscillospirales_unclassified	2.53461	HC_F	3.39617	0.0160733
d__Bacteria.p__Firmicutes.c__Clostridia.o__Lachnospirales.f__Lachnospiraceae.g__Fusicatenibacter	3.94687	HC_F	3.36993	2.2e-05
d__Bacteria.p__Actinobacteriota.c__Coriobacteriia.o__Coriobacteriales.f__Coriobacteriaceae.g__Collinsella	3.63211	HC_F	3.35095	1.16e-08
d__Bacteria.p__Firmicutes.c__Clostridia.o__Lachnospirales.f__Lachnospiraceae.g___Eubacterium__hallii_group	3.71985	HC_F	3.3269	7.1e-06
d__Bacteria.p__Firmicutes.c__Bacilli.o__Erysipelotrichales.f__Erysipelatoclostridiaceae.g__Erysipelotrichaceae_UCG_003	3.61343	HC_F	3.3238	0.000378605
d__Bacteria.p__Firmicutes.c__Clostridia.o__Oscillospirales.f__Butyricicoccaceae.g__Butyricicoccus	3.53354	HC_F	3.3163	3.61e-07
d__Bacteria.p__Firmicutes.c__Clostridia.o__Clostridiales.f__Clostridiaceae.g__Clostridiaceae_Clostridium_sensu_stricto	3.6674	HC_F	3.31462	2.3e-07
d__Bacteria.p__Firmicutes.c__Clostridia.o__Lachnospirales.f__Lachnospiraceae.g__Lachnospiraceae_FCS020_group	2.59676	HC_F	3.31223	0.000719391
d__Bacteria.p__Firmicutes.c__Clostridia.o__Peptostreptococcales_Tissierellales.f__Peptostreptococcaceae.g__Romboutsia	3.66246	HC_F	3.31086	5.84e-08
d__Bacteria.p__Firmicutes.c__Clostridia.o__Oscillospirales.f__Ruminococcaceae.g__Ruminococcus	3.85033	HC_F	3.29552	0.0384277
d__Bacteria.p__Firmicutes.c__Clostridia.o__Monoglobales.f__Monoglobaceae.g__Monoglobus	3.49007	HC_F	3.16238	3.95e-09
d__Bacteria.p__Firmicutes.c__Clostridia.o__Lachnospirales.f__Lachnospiraceae.g___Eubacterium__ventriosum_group	3.3088	HC_F	3.12393	7.98e-05
d__Bacteria.p__Proteobacteria.c__Gammaproteobacteria.o__Burkholderiales.f__Sutterellaceae.g__Sutterella	3.54891	OS_F	3.11695	0.00154186
d__Bacteria.p__Firmicutes.c__Clostridia.o__Oscillospirales.f__Oscillospiraceae.g__Colidextribacter	2.93549	OS_F	3.06907	0.0233115
d__Bacteria.p__Firmicutes.c__Clostridia.o__Oscillospirales.f__Ruminococcaceae.g__Ruminococcaceae_Incertae_Sedis	3.50869	HC_F	3.06266	0.000115106
d__Bacteria.p__Firmicutes.c__Clostridia.o__Lachnospirales.f__Lachnospiraceae.g__Lachnospiraceae_CAG_56	3.30883	HC_F	3.0474	0.000549693
d__Bacteria.p__Firmicutes.c__Clostridia.o__Peptostreptococcales_Tissierellales.f__Peptostreptococcaceae.g__Intestinibacter	2.79711	HC_F	3.01307	0.000218753

## Sheet: Data S10. The corresponding LDA
Biomaker_names		Logarithm value	Groups	LDA_value	P_value
Level1_Metabolism.Level2_Metabolism_of_terpenoids_and_polyketides.Level3_Biosynthesis_of_ansamycins	1	5.72037	HC_F	4.5215	5.84e-06
Level1_Cellular_Processes.Level2_Cell_motility.Level3_Bacterial_chemotaxis	2	5.05431	HC_F	4.11999	0.00144353
Level1_Cellular_Processes.Level2_Cell_motility.Level3_Flagellar_assembly	3	4.82172	HC_F	3.83861	0.0213242
Level1_Metabolism.Level2_Carbohydrate_metabolism.Level3_C5_Branched_dibasic_acid_metabolism	4	5.27993	HC_F	3.65796	0.00328897
Level1_Environmental_Information_Processing.Level2_Membrane_transport.Level3_Phosphotransferase_system_PTS	5	4.61421	HC_F	3.64717	0.0249559
Level1_Genetic_Information_Processing.Level2_Folding_sorting_and_degradation.Level3_Sulfur_relay_system	6	5.05809	HC_F	3.64237	0.00422025
Level1_Metabolism.Level2_Carbohydrate_metabolism.Level3_Pentose_phosphate_pathway		5.26188	HC_F	3.6411	8.24e-05
Level1_Metabolism.Level2_Amino_acid_metabolism.Level3_Valine_leucine_and_isoleucine_biosynthesis		5.38816	HC_F	3.63987	0.0314037
Level1_Metabolism.Level2_Lipid_metabolism.Level3_Fatty_acid_biosynthesis		5.25213	HC_F	3.57086	0.0364555
Level1_Metabolism.Level2_Xenobiotics_biodegradation_and_metabolism.Level3_Nitrotoluene_degradation		4.48987	HC_F	3.56127	5.22e-05
Level1_Environmental_Information_Processing.Level2_Membrane_transport.Level3_ABC_transporters		4.86818	HC_F	3.53452	0.000213279
Level1_Metabolism.Level2_Biosynthesis_of_other_secondary_metabolites.Level3_Neomycin_kanamycin_and_gentamicin_biosynthesis		4.36822	HC_F	3.52819	0.0173475
Level1_Metabolism.Level2_Lipid_metabolism.Level3_Glycerolipid_metabolism		4.75047	HC_F	3.5267	8.04e-05
Level1_Metabolism.Level2_Carbohydrate_metabolism.Level3_Pyruvate_metabolism		5.08661	HC_F	3.48166	0.00221652
Level1_Metabolism.Level2_Lipid_metabolism.Level3_Synthesis_and_degradation_of_ketone_bodies		4.49806	HC_F	3.44056	0.0220114
Level1_Metabolism.Level2_Carbohydrate_metabolism.Level3_Propanoate_metabolism		4.82877	HC_F	3.4273	0.00192445
Level1_Cellular_Processes.Level2_Cellular_community_prokaryotes.Level3_Biofilm_formation_Vibrio_cholerae		4.00548	HC_F	3.40802	0.00806908
Level1_Metabolism.Level2_Carbohydrate_metabolism.Level3_Glycolysis_Gluconeogenesis		5.06273	HC_F	3.33394	0.000418036
Level1_Metabolism.Level2_Lipid_metabolism.Level3_Biosynthesis_of_unsaturated_fatty_acids		4.61037	HC_F	3.21675	0.00138468
Level1_Metabolism.Level2_Energy_metabolism.Level3_Methane_metabolism		4.73681	HC_F	3.11719	0.00249863
Level1_Environmental_Information_Processing.Level2_Signal_transduction.Level3_Two_component_system		4.56053	HC_F	3.07765	0.00481532
Level1_Metabolism.Level2_Amino_acid_metabolism.Level3_Tryptophan_metabolism		4.16298	HC_F	3.00108	0.00855838
Level1_Metabolism.Level2_Glycan_biosynthesis_and_metabolism.Level3_Other_glycan_degradation	1	5.23476	OS_F	4.37026	0.0161999
Level1_Metabolism.Level2_Glycan_biosynthesis_and_metabolism.Level3_Lipopolysaccharide_biosynthesis	2	4.95528	OS_F	4.2732	3.19e-06
Level1_Metabolism.Level2_Metabolism_of_cofactors_and_vitamins.Level3_Folate_biosynthesis(叶酸)	3	5.10837	OS_F	4.07483	8.27e-07
Level1_Metabolism.Level2_Carbohydrate_metabolism.Level3_Pentose_and_glucuronate_interconversions（戊糖代谢）	4	4.97619	OS_F	3.91593	1.66e-06
Level1_Metabolism.Level2_Carbohydrate_metabolism.Level3_Citrate_cycle_TCA_cycle	5	5.01304	OS_F	3.87917	4.88e-07
Level1_Metabolism.Level2_Metabolism_of_cofactors_and_vitamins.Level3_Vitamin_B6_metabolism	6	5.11207	OS_F	3.83891	8.19e-06
Level1_Metabolism.Level2_Metabolism_of_cofactors_and_vitamins.Level3_Ubiquinone_and_other_terpenoid_quinone_biosynthesis	7	4.56462	OS_F	3.83855	4.51e-06
Level1_Metabolism.Level2_Metabolism_of_cofactors_and_vitamins.Level3_Biotin_metabolism(维生素H)	8	5.13003	OS_F	3.77888	0.026145
Level1_Metabolism.Level2_Amino_acid_metabolism.Level3_Alanine_aspartate_and_glutamate_metabolism（丙氨酸和谷氨酸）	9	5.29141	OS_F	3.71622	2.79e-05
Level1_Metabolism.Level2_Metabolism_of_terpenoids_and_polyketides.Level3_Zeatin_biosynthesis	10	4.87763	OS_F	3.70795	6.87e-07
Level1_Metabolism.Level2_Metabolism_of_cofactors_and_vitamins.Level3_Riboflavin_metabolism(核黄素)	11	5.00372	OS_F	3.69873	4.51e-06
Level1_Metabolism.Level2_Energy_metabolism.Level3_Carbon_fixation_pathways_in_prokaryotes	12	5.06275	OS_F	3.68353	4.38e-06
Level1_Metabolism.Level2_Lipid_metabolism.Level3_Sphingolipid_metabolism	13	4.75783	OS_F	3.64943	0.0172969
Level1_Metabolism.Level2_Carbohydrate_metabolism.Level3_Fructose_and_mannose_metabolism	14	5.06267	OS_F	3.52078	0.0051885
Level1_Metabolism.Level2_Metabolism_of_other_amino_acids.Level3_Glutathione_metabolism(谷胱甘肽)		4.68216	OS_F	3.51993	8.04e-05
Level1_Human_Diseases.Level2_Immune_diseases.Level3_Systemic_lupus_erythematosus		0	OS_F	3.47318	0.0396209
Level1_Metabolism.Level2_Metabolism_of_cofactors_and_vitamins.Level3_One_carbon_pool_by_folate(叶酸)		5.26906	OS_F	3.45703	0.000683317
Level1_Metabolism.Level2_Carbohydrate_metabolism.Level3_Ascorbate_and_aldarate_metabolism		4.43744	OS_F	3.40087	0.00063965
Level1_Metabolism.Level2_Energy_metabolism.Level3_Nitrogen_metabolism		4.82076	OS_F	3.3887	8.91e-06
Level1_Cellular_Processes.Level2_Transport_and_catabolism.Level3_Peroxisome		4.38855	OS_F	3.36835	1.71e-06
Level1_Metabolism.Level2_Energy_metabolism.Level3_Sulfur_metabolism		4.95011	OS_F	3.34157	0.000348205
Level1_Metabolism.Level2_Metabolism_of_terpenoids_and_polyketides.Level3_Biosynthesis_of_vancomycin_group_antibiotics		5.37283	OS_F	3.332	0.0446797
Level1_Metabolism.Level2_Metabolism_of_terpenoids_and_polyketides.Level3_Biosynthesis_of_siderophore_group_nonribosomal_peptides		3.87069	OS_F	3.32836	1.57e-06
Level1_Metabolism.Level2_Carbohydrate_metabolism.Level3_Glyoxylate_and_dicarboxylate_metabolism		4.87349	OS_F	3.30805	0.00119571
Level1_Metabolism.Level2_Amino_acid_metabolism.Level3_Phenylalanine_metabolism		4.47902	OS_F	3.30599	0.00127357
Level1_Metabolism.Level2_Amino_acid_metabolism.Level3_Arginine_and_proline_metabolism		4.91303	OS_F	3.29456	3.67e-07
Level1_Metabolism.Level2_Energy_metabolism.Level3_Oxidative_phosphorylation		4.70476	OS_F	3.26371	1.66e-06
Level1_Metabolism.Level2_Metabolism_of_cofactors_and_vitamins.Level3_Nicotinate_and_nicotinamide_metabolism		5.07945	OS_F	3.25647	0.0427966
Level1_Metabolism.Level2_Metabolism_of_other_amino_acids.Level3_Taurine_and_hypotaurine_metabolism		4.79287	OS_F	3.24776	0.00579739
Level1_Metabolism.Level2_Carbohydrate_metabolism.Level3_Amino_sugar_and_nucleotide_sugar_metabolism		5.07641	OS_F	3.24142	0.00761088
Level1_Metabolism.Level2_Amino_acid_metabolism.Level3_Glycine_serine_and_threonine_metabolism		5.06944	OS_F	3.22347	0.000324955
Level1_Metabolism.Level2_Biosynthesis_of_other_secondary_metabolites.Level3_Tropane_piperidine_and_pyridine_alkaloid_biosynthesis		4.58035	OS_F	3.21237	0.00622578
Level1_Organismal_Systems.Level2_Digestive_system.Level3_Protein_digestion_and_absorption		3.83984	OS_F	3.20498	2.24e-06
Level1_Cellular_Processes.Level2_Cell_growth_and_death.Level3_Apoptosis		3.70053	OS_F	3.0914	1.71e-06
Level1_Metabolism.Level2_Amino_acid_metabolism.Level3_Tyrosine_metabolism		4.42417	OS_F	3.0654	0.00499876
Level1_Metabolism.Level2_Carbohydrate_metabolism.Level3_Inositol_phosphate_metabolism		4.33845	OS_F	3.00805	0.0130456

[truncated: 10 more sheets: Data S11. The corresponding out, Data S12. The corresponding POD, Data S13. The corresponding POD, Data S14. Differential serum me, Data S15. Enrichment analysis o, Data S16. The corresponding POD, Data S17. The corresponding POD, Data S18. The p-value of Spearm, Data S19. The p-value of Spearm, Data S20. The p-value of Spearm]
